# Supplementary material for: Fusobacterium nucleatum subsp. polymorphum recovered from malignant and potentially malignant oral disease exhibit heterogeneity in adhesion phenotypes and adhesin gene copy number, shaped by inter-subspecies horizontal gene transfer and recombination-derived mosaicism
Source: Microb Genom. 2024 Mar 26;10(3):001217. doi: 10.1099/mgen.0.001217 (PMC10995627; doi:10.1099/mgen.0.001217)
Supplement: Uncited Table S1. [file mgen-10-01217-s002.xlsx]

## Sheet: Table S1
Table S1. Details of F. nucleatum subsp polymorphum isolates recovered from patients with oral disease and healthy participants
Strain	Patient ID	Age	Gender	Nationality	Location	Disease*	Other Fusobacterium species/subspecies isolated	Smoker	Alcohol^	Total _FadA1/2/3	Total_T5a Adhesins	Total_T5a Autotransporters
40A2	40	70	F	Irish	Ventral Tongue	OLK (Moderate dysplasia)	F. periodonticum	Former	4	4	1	8
41B2	41	67	M	Irish	Lateral Border Tongue	Contralateral healthy mucosa	None	Current	40	3	3	7
41A	41	67	M	Irish	Ventral Tongue	OLK (Severe dysplasia)	None	Current	40	3	3	7
43B1	43	69	F	Irish	Lateral Border Tongue	Contralateral healthy mucosa	None	Current	5	2	4	7
43C2	43	69	F	Irish	Buccal Mucosa	Contralateral healthy mucosa	None	Current	5	2	4	8
43A1	43	69	F	Irish	Floor of Mouth	OLK (Severe dysplasia)	None	Current	5	2	4	8
43A2	43	69	F	Irish	Floor of Mouth	OLK (Severe dysplasia)	None	Current	5	2	4	8
43A3	43	69	F	Irish	Floor of Mouth	OLK (Severe dysplasia)	None	Current	5	2	4	8
C44Ad	44	59	F	Irish	Lateral Border Tongue	Healthy patient	None	Never	5	1	1	3
45A1	45	82	F	Irish	Buccal Gingiva	OLK (Mild Dysplasia)	F. nucleatum subsp. vincentii	Never	5	2	1	4
C46P	46	45	F	Irish	Plaque	Healthy patient	None	Former	1	1	1	3
C47A	47	39	F	Irish	Lateral Border Tongue	Healthy patient	None	Never	1	5	3	6
C48Bd	48	52	F	Irish	Buccal Mucosa	Healthy patient	None	Former	32	2	3	5
C48P	48	52	F	Irish	Plaque	Healthy patient	None	Former	32	7	8	11
C54B	54	51	M	Irish	Buccal Mucosa	Healthy patient	None	Never	5	4	3	7
C54P	54	51	M	Irish	Plaque	Healthy patient	None	Never	5	4	4	8
C55Bd	55	52	F	Irish	Buccal Mucosa	Healthy patient	None	Former	6	1	2	5
C60P	60	41	F	Irish	Plaque	Healthy patient	None	Never	1	6	4	7
60A2	60	41	F	Irish	Floor of Mouth	OLK (Mild Dysplasia)	None	Current	0	5	2	5
C65Aii	65	49	M	Irish	Lateral Border Tongue	Healthy patient	None	Current	0	3	2	4
C65Bd	65	49	M	Irish	Buccal Mucosa	Healthy patient	None	Current	0	2	1	3
C72Bii	72	49	F	Irish	Buccal Mucosa	Healthy patient	None	Never	1	1	3	7
C73Pd	73	44	F	Irish	Plaque	Healthy patient	F. nucleatum subsp. animalis	Never	0	1	4	7
C75Bd	75	37	M	Irish	Buccal Mucosa	Healthy patient	None	Former	1	4	4	8
122B	122	52	F	Irish	Floor of Mouth	Contralateral healthy mucosa	None	Current	0	1	2	5
132A	132	52	M	Irish	Ventral Tongue	OLK (Mild Dysplasia)	F. nucleatum subsp. animalis	Current	2	3	4	8
139B	139	67	F	Irish	Lateral Border Tongue	Contralateral healthy mucosa	None	Former	3	2	3	5
139C	139	67	F	Irish	Buccal Mucosa	Contralateral healthy mucosa	None	Former	3	3	4	6
139A	139	67	F	Irish	Ventral Tongue	OLK (Mild Dysplasia)	None	Former	3	3	5	8
141B	141	34	F	Irish	Lateral Border Tongue	Contralateral healthy mucosa	None	Never	15	1	3	6
141C	141	34	F	Irish	Buccal Mucosa	Contralateral healthy mucosa	None	Never	15	1	3	6
141A	141	34	F	Irish	Ventral Tongue	OLK (Severe dysplasia)	None	Never	15	1	3	6
148B	148	64	F	Irish	Buccal Mucosa	Contralateral healthy mucosa	None	Former	10	2	5	8
148A1	148	64	F	Irish	Floor of Mouth	OLK (Severe dysplasia)	None	Former	10	2	5	8
148A2	148	64	F	Irish	Buccal Mucosa	OLK (Severe dysplasia)	None	Former	10	2	5	8
149B	149	81	M	Irish	Commissure	Contralateral healthy mucosa	None	Former	3	2	3	6
149A	149	81	M	Irish	Commissure	OLK (Mild Dysplasia)	None	Former	3	4	6	9
161A	161	70	M	Irish	Floor of Mouth	OLK (Moderate dysplasia)	None	Former	8	4	3	6
164A1	164	55	F	Irish	Floor of Mouth	OLK (Moderate dysplasia)	None	Former	1	4	3	6
165B	165	24	F	Irish	Buccal Mucosa	Contralateral healthy mucosa	None	Current	1	1	5	9
166B	166	58	M	Irish	Lateral Border Tongue	Contralateral healthy mucosa	None	Current	20	2	3	5
169B	169	77	F	Irish	Post Alveolus	Contralateral healthy mucosa	None	Former	1	2	2	5
170A1	170	69	M	Irish	Post Alveolus	OLK (Mild Dysplasia)	None	Former	40	1	3	8
172B	172	63	M	Irish	Soft Palate	Contralateral healthy mucosa	None	Never	10	1	1	5
172Bd	172	63	M	Irish	Soft Palate	Contralateral healthy mucosa	None	Never	10	1	1	5
174B	174	75	M	Irish	Soft Palate	Contralateral healthy mucosa	None	Former	12	5	3	6
174Bd	174	75	M	Irish	Soft Palate	Contralateral healthy mucosa	None	Former	12	5	3	6
178Ad	178	75	F	Irish	Buccal Sulcus	OLK (Mild Dysplasia)	None	Never	1	3	7	10
179B	179	75	M	Irish	Buccal Mucosa	Contralateral healthy mucosa	None	Current	1	3	7	10
181B	181	42	F	Irish	Lateral Border Tongue	Contralateral healthy mucosa	None	Former	1	1	2	5
182A	182	71	F	Irish	Alveolus	OLK (Moderate dysplasia)	F. periodonticum	Current	5	1	1	3
185Bd	185	57	F	Irish	Buccal Mucosa	Contralateral healthy mucosa	None	Current	20	1	2	5
185A1d	185	57	F	Irish	Lateral Border Tongue	OLK (Moderate dysplasia)	None	Current	20	1	1	4
190B	190	86	M	Irish	Lateral Border Tongue	Contralateral healthy mucosa	None	Former	28	1	3	6
190Ad	190	86	M	Irish	Lateral Border Tongue	OSCC	None	Former	28	1	3	6
199Bi	199	64	F	Irish	Buccal Mucosa	Contralateral healthy mucosa	F. nucleatum subsp. animalis	Current	45	1	4	6
199Bii	199	64	F	Irish	Buccal Mucosa	Contralateral healthy mucosa	F. nucleatum subsp. animalis	Current	45	2	4	6
199A2d	199	64	F	Irish	Floor of Mouth	OLK (Mild Dysplasia)	F. nucleatum subsp. animalis	Current	45	1	2	6
204B	204	61	M	Irish	Soft Palate	Contralateral healthy mucosa	None	Current	40	1	2	4
NCTC10562	NA	>18	M	USA	Inflamed gingiva	Gingivitis	NA	unknown	unknown	4	5	8
ATCC10953	NA	>18	M	USA	Inflamed gingiva	Gingivitis	NA	unknown	unknown	4	5	8
F306	NA	unknown	unknown	Korean	Sub-gingival plaque	Healthy patient	NA	unknown	unknown	4	5	8
F319	NA	unknown	unknown	Korean	Sub-gingival plaque	Periodontitis	NA	unknown	unknown	5	6	9
KCOM_1001	NA	unknown	unknown	Korean	Sub-gingival plaque	Healthy patient	NA	unknown	unknown	4	5	9
KCOM_1002	NA	unknown	unknown	Korean	Sub-gingival plaque	GIngivitis	NA	unknown	unknown	6	6	9
KCOM_1232	NA	unknown	unknown	Korean	Sub-gingival plaque	Gingivitis	NA	unknown	unknown	5	1	5
KCOM_1248	NA	unknown	unknown	Korean	Sub-gingival plaque	Gingivitis	NA	unknown	unknown	4	1	5
KCOM_1257	NA	unknown	unknown	Korean	Sub-gingival plaque	GIngivitis	NA	unknown	unknown	4	1	5
KCOM_1260	NA	unknown	unknown	Korean	Sub-gingival plaque	Gingivitis	NA	unknown	unknown	4	5	7
KCOM_1265	NA	unknown	unknown	Korean	Sub-gingival plaque	Healthy patient	NA	unknown	unknown	3	1	7
KCOM_1267	NA	unknown	unknown	Korean	Sub-gingival plaque	Healthy patient	NA	unknown	unknown	5	0	2
KCOM_1271	NA	unknown	unknown	Korean	Sub-gingival plaque	Healthy patient	NA	unknown	unknown	4	1	6
KCOM_1274	NA	unknown	unknown	Korean	Sub-gingival plaque	Healthy patient	NA	unknown	unknown	1	2	5
KCOM_1275	NA	unknown	unknown	Korean	Sub-gingival plaque	Gingivitis	NA	unknown	unknown	3	4	7
KCOM_1278	NA	unknown	unknown	Korean	Sub-gingival plaque	Periimplantitis	NA	unknown	unknown	3	1	6
KCOM_1330	NA	unknown	unknown	Korean	Sub-gingival plaque	Healthy patient	NA	unknown	unknown	4	1	6
						*OLK=oral leukoplakia			^units per week
						OSCC=oral squamous cell carcinoma

## Sheet: Table S2
Table S2. Gene presence/absence table for each F. nucleatum subsp. polymorphum strain analysed using Panaroo.
Gene	Non-unique Gene name	Annotation	40A2	41A	41B2	43A1	43A2	43A3	43B1	43C2	45A1	60A2	122B	132A	139A	139B	139C	141A	141B	141C	148A1	148A2	148B	149A	149B	161A	164A1	165B	166B	169B	170A1	172B	172Bd	174B	174Bd	178Ad	179B	181B	182A	185A1d	185Bd	190Ad	190B	199A2d	199Bi	199Bii	204B	10953	C44Ad
rpmJ	rpmJ	50S ribosomal protein L36	40A2_02067	41A_01564	41B2_01000	43A1_00281	43A2_00392	43A3_00343	43B1_00612	43C2_00343	45A1_00049	60A2_00286	122B_00965	132A_00478	139A_02077	139B_01560	139C_00956	141A_01029	141B_01085	141C_01085	148A1_00425	148A2_00696	148B_00758	149A_00631	149B_00459	161A_00912	164A1_00376	165B_01158	166B_01725	169B_00420	170A1_02174	172B_01599	172Bd_02284	174B_00504	174Bd_00469	178Ad_00611	179B_01932	181B_02329	182A_02167	185A1d_02217	185Bd_01110	190Ad_00839	190B_00885	199A2d_01021	199Bi_00626	199Bii_01211	204B_00808	10953_00826	C44Ad_00069
secE	secE	preprotein translocase subunit SecE	40A2_01462	41A_02493	41B2_02475	43A1_02252	43A2_02265	43A3_02262	43B1_02288	43C2_02276	45A1_02403	60A2_02321	122B_02501	132A_02294	139A_02315	139B_02214	139C_02302	141A_02334	141B_02325	141C_02341	148A1_02228	148A2_02133	148B_02166	149A_01580	149B_02222	161A_02240	164A1_02225	165B_02299	166B_02250	169B_02106	170A1_02234	172B_02180	172Bd_02064	174B_02171	174Bd_02218	178Ad_02335	179B_02578	181B_02218	182A_02368	185A1d_02275	185Bd_02278	190Ad_02120	190B_02042	199A2d_02247	199Bi_02555	199Bii_02204	204B_02101	10953_00277	C44Ad_02186
rpmG	rpmG	50S ribosomal protein L33	40A2_01460	41A_02495	41B2_02477	43A1_02254	43A2_02267	43A3_02264	43B1_02290	43C2_02278	45A1_02401	60A2_02319	122B_02499	132A_02292	139A_02313	139B_02212	139C_02300	141A_02332	141B_02327	141C_02343	148A1_02226	148A2_02131	148B_02164	149A_01578	149B_02224	161A_02238	164A1_02223	165B_02301	166B_02252	169B_02104	170A1_02232	172B_02182	172Bd_02066	174B_02173	174Bd_02216	178Ad_02333	179B_02580	181B_02216	182A_02366	185A1d_02273	185Bd_02280	190Ad_02122	190B_02044	199A2d_02245	199Bi_02557	199Bii_02202	204B_02103	10953_00279	C44Ad_02188
rpmF	rpmF	50S ribosomal protein L32	40A2_01865	41A_02175	41B2_02152	43A1_01342	43A2_01566	43A3_01471	43B1_01471	43C2_01471	45A1_01001	60A2_01605	122B_01834	132A_02120	139A_01852	139B_02005	139C_01914	141A_02057	141B_02202	141C_02009	148A1_01427	148A2_01294	148B_01365	149A_02032	149B_01904	161A_01720	164A1_01466	165B_01765	166B_01981	169B_01933	170A1_01973	172B_01169	172Bd_01641	174B_01515	174Bd_01237	178Ad_02102	179B_01848	181B_02027	182A_01690	185A1d_01914	185Bd_00682	190Ad_01580	190B_01585	199A2d_01663	199Bi_02435	199Bii_01736	204B_01542	10953_02304	C44Ad_02038
group_6213		hypothetical protein	40A2_00971	41A_01024	41B2_01328	43A1_01449	43A2_01727	43A3_01596	43B1_01596	43C2_01716	45A1_00665	60A2_00847	122B_01211	132A_01260	139A_00256	139B_01024	139C_00669	141A_02125	141B_02134	141C_02133	148A1_01669	148A2_01459	148B_01607	149A_01071	149B_01371	161A_01428	164A1_00972	165B_01977	166B_00738	169B_01592	170A1_01074	172B_02294	172Bd_02226	174B_00688	174Bd_00689	178Ad_01296	179B_00597	181B_00689	182A_00923	185A1d_00232	185Bd_00232	190Ad_00696	190B_00646	199A2d_00947	199Bi_00870	199Bii_00281	204B_01614	10953_01313	C44Ad_00986
group_6199		50S ribosomal protein L29	40A2_01027	41A_02304	41B2_02188	43A1_00759	43A2_00935	43A3_00844	43B1_00844	43C2_00660	45A1_00725	60A2_02456	122B_01269	132A_01191	139A_02108	139B_01082	139C_02169	141A_00978	141B_01034	141C_01034	148A1_02146	148A2_02051	148B_02104	149A_01135	149B_00880	161A_00822	164A1_02119	165B_01461	166B_00680	169B_00665	170A1_01134	172B_01840	172Bd_01415	174B_00767	174Bd_00610	178Ad_01718	179B_01400	181B_00627	182A_00983	185A1d_01715	185Bd_01572	190Ad_00636	190B_00706	199A2d_00890	199Bi_00796	199Bii_02143	204B_02158	10953_01374	C44Ad_01480
rpmD	rpmD	50S ribosomal protein L30	40A2_01017	41A_02294	41B2_02198	43A1_00769	43A2_00925	43A3_00854	43B1_00854	43C2_00650	45A1_00715	60A2_02446	122B_01259	132A_01201	139A_02118	139B_01072	139C_02179	141A_00988	141B_01044	141C_01044	148A1_02156	148A2_02061	148B_02094	149A_01125	149B_00870	161A_00832	164A1_02109	165B_01471	166B_00690	169B_00655	170A1_01124	172B_01830	172Bd_01405	174B_00757	174Bd_00620	178Ad_01728	179B_01410	181B_00637	182A_00973	185A1d_01705	185Bd_01582	190Ad_00646	190B_00696	199A2d_00900	199Bi_00806	199Bii_02153	204B_02168	10953_01364	C44Ad_01470
group_6038		hypothetical protein	40A2_02054	41A_01549	41B2_01015	43A1_02080	43A2_02246	43A3_02209	43B1_02115	43C2_02103	45A1_00033	60A2_00302	122B_00950	132A_00492	139A_02062	139B_01575	139C_00941	141A_01044	141B_01100	141C_01100	148A1_00444	148A2_00677	148B_00739	149A_00646	149B_00474	161A_00926	164A1_00361	165B_00437	166B_01710	169B_00436	170A1_02189	172B_01587	172Bd_01694	174B_00519	174Bd_00454	178Ad_00626	179B_01947	181B_01405	182A_02182	185A1d_01068	185Bd_01098	190Ad_00824	190B_00900	199A2d_02088	199Bi_00641	199Bii_01196	204B_00793	10953_00811	C44Ad_00083
rpsR	rpsR	30S ribosomal protein S18	40A2_01041	41A_01985	41B2_01594	43A1_00744	43A2_00950	43A3_00829	43B1_00829	43C2_00675	45A1_00739	60A2_02472	122B_01289	132A_01178	139A_01679	139B_01097	139C_01853	141A_00964	141B_01020	141C_01020	148A1_02132	148A2_02037	148B_02118	149A_01150	149B_00895	161A_00809	164A1_02138	165B_01446	166B_00665	169B_00684	170A1_01154	172B_02376	172Bd_02351	174B_01413	174Bd_01727	178Ad_01704	179B_01386	181B_00613	182A_01003	185A1d_01730	185Bd_01557	190Ad_00623	190B_00719	199A2d_00870	199Bi_02315	199Bii_01572	204B_01277	10953_01388	C44Ad_01495
infA	infA	translation initiation factor IF-1	40A2_02066	41A_01563	41B2_01001	43A1_00282	43A2_00391	43A3_00342	43B1_00613	43C2_00342	45A1_00048	60A2_00287	122B_00964	132A_00479	139A_02076	139B_01561	139C_00955	141A_01030	141B_01086	141C_01086	148A1_00426	148A2_00695	148B_00757	149A_00632	149B_00460	161A_00913	164A1_00375	165B_01157	166B_01724	169B_00421	170A1_02175	172B_01598	172Bd_02283	174B_00505	174Bd_00468	178Ad_00612	179B_01933	181B_02328	182A_02168	185A1d_02216	185Bd_01109	190Ad_00838	190B_00886	199A2d_01020	199Bi_00627	199Bii_01210	204B_00807	10953_00825	C44Ad_00070
group_6023		DNA-directed RNA polymerase subunit omega	40A2_01472	41A_02483	41B2_02465	43A1_02242	43A2_02255	43A3_02252	43B1_02278	43C2_02266	45A1_02413	60A2_02331	122B_02511	132A_02304	139A_02325	139B_02224	139C_02312	141A_02344	141B_02315	141C_02331	148A1_02238	148A2_02143	148B_02176	149A_01590	149B_02212	161A_02250	164A1_02235	165B_02289	166B_02240	169B_02116	170A1_02244	172B_02170	172Bd_02054	174B_02161	174Bd_02228	178Ad_02345	179B_02568	181B_02228	182A_02378	185A1d_02285	185Bd_02268	190Ad_02110	190B_02032	199A2d_02257	199Bi_02545	199Bii_02214	204B_02091	10953_00267	C44Ad_02176
secG	secG	preprotein translocase subunit SecG	40A2_02018	41A_00160	41B2_00066	43A1_00432	43A2_00100	43A3_00232	43B1_00232	43C2_00100	45A1_02120	60A2_00967	122B_00366	132A_00778	139A_00914	139B_00087	139C_01316	141A_00106	141B_00548	141C_00548	148A1_01184	148A2_01060	148B_01199	149A_02201	149B_01110	161A_01259	164A1_00759	165B_02089	166B_00448	169B_01415	170A1_00792	172B_01032	172Bd_00689	174B_00799	174Bd_00797	178Ad_01033	179B_00958	181B_01493	182A_01056	185A1d_01439	185Bd_01511	190Ad_01025	190B_01028	199A2d_01197	199Bi_01336	199Bii_00765	204B_01009	10953_02107	C44Ad_01943
group_6000		acyl carrier protein	40A2_00861	41A_01138	41B2_01468	43A1_01960	43A2_01701	43A3_01716	43B1_01716	43C2_01606	45A1_00566	60A2_00724	122B_02257	132A_01934	139A_00357	139B_00923	139C_00568	141A_01720	141B_01864	141C_01776	148A1_01053	148A2_00929	148B_01103	149A_00975	149B_01647	161A_02194	164A1_00873	165B_01096	166B_00840	169B_02138	170A1_00986	172B_00842	172Bd_00907	174B_01248	174Bd_01476	178Ad_01212	179B_00509	181B_00800	182A_00835	185A1d_00119	185Bd_00119	190Ad_01385	190B_01390	199A2d_00707	199Bi_00965	199Bii_00386	204B_01406	10953_00500	C44Ad_01282
group_5903		type B 50S ribosomal protein L31	40A2_01962	41A_00111	41B2_00017	43A1_00485	43A2_00047	43A3_00285	43B1_00285	43C2_00047	45A1_02070	60A2_02232	122B_00419	132A_01844	139A_00964	139B_00037	139C_01366	141A_00057	141B_00499	141C_00499	148A1_01234	148A2_01110	148B_01149	149A_02149	149B_01058	161A_01309	164A1_00810	165B_01914	166B_00499	169B_01466	170A1_00843	172B_01082	172Bd_00639	174B_00851	174Bd_00849	178Ad_01082	179B_01007	181B_01543	182A_01108	185A1d_01491	185Bd_01459	190Ad_00976	190B_00979	199A2d_01152	199Bi_01393	199Bii_00714	204B_00958	10953_02056	C44Ad_01036
group_5892		EutN/CcmL family microcompartment protein	40A2_01240	41A_00828	41B2_00883	43A1_01168	43A2_01477	43A3_01253	43B1_01253	43C2_01381	45A1_00746	60A2_02219	122B_01427	132A_02017	139A_01921	139B_01337	139C_02019	141A_01419	141B_01475	141C_01299	148A1_01862	148A2_01813	148B_01745	149A_01369	149B_01951	161A_02181	164A1_01206	165B_01284	166B_02094	169B_01837	170A1_01523	172B_01900	172Bd_01565	174B_01839	174Bd_02026	178Ad_02115	179B_02425	181B_02108	182A_01333	185A1d_02078	185Bd_02149	190Ad_02003	190B_01947	199A2d_01437	199Bi_02387	199Bii_00964	204B_01286	10953_00481	C44Ad_01647
group_5891		hypothetical protein	40A2_00323	41A_00651	41B2_02013	43A1_00081	43A2_00592	43A3_00543	43B1_00412	43C2_00543	45A1_01779	60A2_00008	122B_00662	132A_01722	139A_00510	139B_00571	139C_00720	141A_00545	141B_00234	141C_00234	148A1_00154	148A2_00451	148B_00513	149A_00419	149B_01246	161A_00540	164A1_00573	165B_00735	166B_01113	169B_01398	170A1_00211	172B_00115	172Bd_00205	174B_00033	174Bd_00033	178Ad_00135	179B_00292	181B_01386	182A_00587	185A1d_00648	185Bd_00884	190Ad_02160	190B_02136	199A2d_00421	199Bi_00415	199Bii_01093	204B_00150	10953_01040	C44Ad_00777
rpsQ	rpsQ	30S ribosomal protein S17	40A2_01026	41A_02303	41B2_02189	43A1_00760	43A2_00934	43A3_00845	43B1_00845	43C2_00659	45A1_00724	60A2_02455	122B_01268	132A_01192	139A_02109	139B_01081	139C_02170	141A_00979	141B_01035	141C_01035	148A1_02147	148A2_02052	148B_02103	149A_01134	149B_00879	161A_00823	164A1_02118	165B_01462	166B_00681	169B_00664	170A1_01133	172B_01839	172Bd_01414	174B_00766	174Bd_00611	178Ad_01719	179B_01401	181B_00628	182A_00982	185A1d_01714	185Bd_01573	190Ad_00637	190B_00705	199A2d_00891	199Bi_00797	199Bii_02144	204B_02159	10953_01373	C44Ad_01479
rpsO	rpsO	30S ribosomal protein S15	40A2_01527	41A_01789	41B2_01727	43A1_02058	43A2_02134	43A3_02072	43B1_02062	43C2_02060	45A1_02160	60A2_01712	122B_02208	132A_01893	139A_01896	139B_01928	139C_01960	141A_01610	141B_01705	141C_01705	148A1_01707	148A2_01672	148B_01645	149A_01650	149B_01592	161A_01894	164A1_02076	165B_02002	166B_02140	169B_01652	170A1_01871	172B_01392	172Bd_01169	174B_01785	174Bd_01843	178Ad_01797	179B_01753	181B_01927	182A_01617	185A1d_01774	185Bd_01765	190Ad_01242	190B_01240	199A2d_01316	199Bi_02111	199Bii_01989	204B_01888	10953_00211	C44Ad_02098
group_5831		HPr family phosphocarrier protein	40A2_01161	41A_02540	41B2_02561	43A1_00604	43A2_01083	43A3_00696	43B1_00696	43C2_00808	45A1_02285	60A2_01455	122B_01673	132A_01423	139A_02475	139B_02073	139C_02475	141A_00817	141B_00873	141C_00873	148A1_01987	148A2_01935	148B_01966	149A_01290	149B_01863	161A_00691	164A1_01818	165B_01663	166B_02181	169B_00833	170A1_01276	172B_00628	172Bd_02165	174B_01958	174Bd_01910	178Ad_01908	179B_02327	181B_01632	182A_01899	185A1d_00937	185Bd_01952	190Ad_01742	190B_01734	199A2d_01781	199Bi_01559	199Bii_02296	204B_02212	10953_01539	C44Ad_01773
group_5807		HPr family phosphocarrier protein	40A2_01145	41A_02597	41B2_01967	43A1_00623	43A2_01064	43A3_00715	43B1_00715	43C2_00789	45A1_01907	60A2_01438	122B_01656	132A_01441	139A_02176	139B_02138	139C_02086	141A_00834	141B_00890	141C_00890	148A1_01274	148A2_02299	148B_01321	149A_01272	149B_01017	161A_00708	164A1_01100	165B_01643	166B_00548	169B_00814	170A1_01257	172B_00643	172Bd_02150	174B_02315	174Bd_01892	178Ad_01927	179B_01258	181B_01652	182A_01918	185A1d_00953	185Bd_01936	190Ad_01756	190B_01720	199A2d_01765	199Bi_01576	199Bii_01662	204B_01159	10953_01518	C44Ad_01374
group_5806		EutN/CcmL family microcompartment protein	40A2_00919	41A_01070	41B2_01282	43A1_01495	43A2_01773	43A3_01550	43B1_01550	43C2_01762	45A1_00616	60A2_00802	122B_01165	132A_01308	139A_00303	139B_00977	139C_00622	141A_02171	141B_02088	141C_02087	148A1_01622	148A2_01506	148B_01560	149A_01025	149B_01417	161A_01379	164A1_00924	165B_01151	166B_00784	169B_01544	170A1_01026	172B_00783	172Bd_01115	174B_00639	174Bd_00738	178Ad_01250	179B_00549	181B_00740	182A_00875	185A1d_00182	185Bd_00182	190Ad_00744	190B_00598	199A2d_00998	199Bi_00920	199Bii_00329	204B_01662	10953_00039	C44Ad_00934
atpE	atpE	ATP synthase F0 subunit C	40A2_00609	41A_02472	41B2_02430	43A1_01031	43A2_01212	43A3_01116	43B1_01116	43C2_01116	45A1_02250	60A2_00376	122B_00820	132A_00556	139A_00016	139B_01639	139C_00228	141A_01109	141B_01165	141C_01165	148A1_00509	148A2_00612	148B_00674	149A_00712	149B_00540	161A_01005	164A1_00296	165B_00554	166B_01803	169B_00505	170A1_01821	172B_01545	172Bd_01662	174B_00583	174Bd_00390	178Ad_00766	179B_02057	181B_01062	182A_02001	185A1d_01140	185Bd_01026	190Ad_01139	190B_01144	199A2d_00348	199Bi_00769	199Bii_01428	204B_00727	10953_00747	C44Ad_00150
group_5804		N-acetyltransferase	40A2_01811	41A_02579	41B2_02575	43A1_02383	43A2_02115	43A3_02024	43B1_01971	43C2_01959	45A1_01434	60A2_01949	122B_01420	132A_02142	139A_01677	139B_01345	139C_01741	141A_01905	141B_01887	141C_01961	148A1_01040	148A2_00921	148B_00983	149A_01988	149B_02314	161A_02288	164A1_02331	165B_01623	166B_01464	169B_02227	170A1_01530	172B_01461	172Bd_01231	174B_01254	174Bd_01488	178Ad_01317	179B_01256	181B_02335	182A_01326	185A1d_01644	185Bd_01643	190Ad_02340	190B_02325	199A2d_02242	199Bi_01071	199Bii_00829	204B_01910	10953_02351	C44Ad_02438
rpsS	rpsS	30S ribosomal protein S19	40A2_01031	41A_02308	41B2_02184	43A1_00755	43A2_00939	43A3_00840	43B1_00840	43C2_00664	45A1_00729	60A2_02460	122B_01273	132A_01187	139A_02104	139B_01086	139C_02165	141A_00974	141B_01030	141C_01030	148A1_02142	148A2_02047	148B_02108	149A_01139	149B_00884	161A_00818	164A1_02123	165B_01457	166B_00676	169B_00669	170A1_01138	172B_01844	172Bd_01419	174B_00771	174Bd_00606	178Ad_01714	179B_01396	181B_00623	182A_00987	185A1d_01719	185Bd_01568	190Ad_00632	190B_00710	199A2d_00886	199Bi_00792	199Bii_02139	204B_02154	10953_01378	C44Ad_01484
group_5780		HU family DNA-binding protein	40A2_00024	41A_00513	41B2_00360	43A1_00894	43A2_00771	43A3_00961	43B1_00961	43C2_00961	45A1_00342	60A2_00580	122B_00083	132A_00129	139A_00811	139B_00397	139C_01119	141A_01470	141B_01526	141C_01573	148A1_00592	148A2_00014	148B_00344	149A_00124	149B_00282	161A_00078	164A1_01231	165B_00198	166B_00107	169B_00295	170A1_00494	172B_00325	172Bd_00400	174B_00328	174Bd_00328	178Ad_00431	179B_01568	181B_00237	182A_00069	185A1d_00372	185Bd_00372	190Ad_00343	190B_00213	199A2d_00072	199Bi_01954	199Bii_00177	204B_00447	10953_01812	C44Ad_00564
pduA	pduA	propanediol utilization microcompartment protein PduA	40A2_00916	41A_01073	41B2_01279	43A1_01498	43A2_01776	43A3_01547	43B1_01547	43C2_01765	45A1_00613	60A2_00799	122B_01162	132A_01311	139A_00306	139B_00974	139C_00619	141A_02174	141B_02085	141C_02084	148A1_01619	148A2_01509	148B_01557	149A_01022	149B_01420	161A_01376	164A1_00921	165B_01148	166B_00787	169B_01541	170A1_01023	172B_00786	172Bd_01118	174B_00636	174Bd_00741	178Ad_01247	179B_00546	181B_00743	182A_00872	185A1d_00179	185Bd_00179	190Ad_00747	190B_00595	199A2d_01001	199Bi_00923	199Bii_00332	204B_01665	10953_00036	C44Ad_00931
eutM	eutM	ethanolamine utilization microcompartment protein EutM	40A2_01244	41A_00832	41B2_00879	43A1_01172	43A2_01473	43A3_01257	43B1_01257	43C2_01377	45A1_00750	60A2_02215	122B_01431	132A_02021	139A_01925	139B_01333	139C_02015	141A_01415	141B_01471	141C_01303	148A1_01858	148A2_01817	148B_01749	149A_01373	149B_01955	161A_02177	164A1_01202	165B_01288	166B_02090	169B_01841	170A1_01519	172B_01904	172Bd_01561	174B_01843	174Bd_02030	178Ad_02119	179B_02421	181B_02104	182A_01337	185A1d_02082	185Bd_02153	190Ad_02007	190B_01943	199A2d_01441	199Bi_02383	199Bii_00968	204B_01290	10953_00477	C44Ad_01651
group_5732		50S ribosomal protein L23	40A2_01033	41A_02310	41B2_02182	43A1_00753	43A2_00941	43A3_00838	43B1_00838	43C2_00666	45A1_00731	60A2_02462	122B_01275	132A_01185	139A_02102	139B_01088	139C_02163	141A_00972	141B_01028	141C_01028	148A1_02140	148A2_02045	148B_02110	149A_01141	149B_00886	161A_00816	164A1_02125	165B_01455	166B_00674	169B_00671	170A1_01140	172B_01846	172Bd_01421	174B_00773	174Bd_00604	178Ad_01712	179B_01394	181B_00621	182A_00989	185A1d_01721	185Bd_01566	190Ad_00630	190B_00712	199A2d_00884	199Bi_00790	199Bii_02137	204B_02152	10953_01380	C44Ad_01486
rpsN	rpsN	30S ribosomal protein S14	40A2_01022	41A_02299	41B2_02193	43A1_00764	43A2_00930	43A3_00849	43B1_00849	43C2_00655	45A1_00720	60A2_02451	122B_01264	132A_01196	139A_02113	139B_01077	139C_02174	141A_00983	141B_01039	141C_01039	148A1_02151	148A2_02056	148B_02099	149A_01130	149B_00875	161A_00827	164A1_02114	165B_01466	166B_00685	169B_00660	170A1_01129	172B_01835	172Bd_01410	174B_00762	174Bd_00615	178Ad_01723	179B_01405	181B_00632	182A_00978	185A1d_01710	185Bd_01577	190Ad_00641	190B_00701	199A2d_00895	199Bi_00801	199Bii_02148	204B_02163	10953_01369	C44Ad_01475
group_5674		HU family DNA-binding protein	40A2_00253	41A_00726	41B2_01125	43A1_00007	43A2_00666	43A3_00617	43B1_00338	43C2_00617	45A1_01341	60A2_01263	122B_00590	132A_00342	139A_00585	139B_00652	139C_00794	141A_00620	141B_00309	141C_00309	148A1_00072	148A2_00533	148B_00595	149A_00344	149B_00691	161A_00468	164A1_00061	165B_02229	166B_01038	169B_00938	170A1_00286	172B_00041	172Bd_00279	174B_00109	174Bd_00109	178Ad_00213	179B_00215	181B_00025	182A_00512	185A1d_00578	185Bd_00814	190Ad_00547	190B_00009	199A2d_01206	199Bi_00331	199Bii_00543	204B_00224	10953_01115	C44Ad_00273
rpsJ	rpsJ	30S ribosomal protein S10	40A2_01036	41A_02313	41B2_02179	43A1_00750	43A2_00944	43A3_00835	43B1_00835	43C2_00669	45A1_00734	60A2_02465	122B_01278	132A_01182	139A_02099	139B_01091	139C_02160	141A_00969	141B_01025	141C_01025	148A1_02137	148A2_02042	148B_02113	149A_01144	149B_00889	161A_00813	164A1_02128	165B_01452	166B_00671	169B_00674	170A1_01143	172B_01849	172Bd_01424	174B_00776	174Bd_00601	178Ad_01709	179B_01391	181B_00618	182A_00992	185A1d_01724	185Bd_01563	190Ad_00627	190B_00715	199A2d_00881	199Bi_00787	199Bii_02134	204B_02149	10953_01383	C44Ad_01489
group_5607		hypothetical protein	40A2_02297	41A_01217	41B2_01504	43A1_00149	43A2_00524	43A3_00475	43B1_00480	43C2_00475	45A1_00197	60A2_00087	122B_00731	132A_01655	139A_01820	139B_00497	139C_01861	141A_00478	141B_00167	141C_00167	148A1_00227	148A2_00378	148B_00440	149A_00500	149B_01165	161A_00607	164A1_00494	165B_00811	166B_01186	169B_01328	170A1_00138	172B_01241	172Bd_01042	174B_02026	174Bd_02008	178Ad_00066	179B_00365	181B_00364	182A_00662	185A1d_00693	185Bd_00503	190Ad_01822	190B_01770	199A2d_00199	199Bi_00486	199Bii_01169	204B_00071	10953_00967	C44Ad_00696
group_5582		50S ribosomal protein L22	40A2_01030	41A_02307	41B2_02185	43A1_00756	43A2_00938	43A3_00841	43B1_00841	43C2_00663	45A1_00728	60A2_02459	122B_01272	132A_01188	139A_02105	139B_01085	139C_02166	141A_00975	141B_01031	141C_01031	148A1_02143	148A2_02048	148B_02107	149A_01138	149B_00883	161A_00819	164A1_02122	165B_01458	166B_00677	169B_00668	170A1_01137	172B_01843	172Bd_01418	174B_00770	174Bd_00607	178Ad_01715	179B_01397	181B_00624	182A_00986	185A1d_01718	185Bd_01569	190Ad_00633	190B_00709	199A2d_00887	199Bi_00793	199Bii_02140	204B_02155	10953_01377	C44Ad_01483
group_5572		histidine triad nucleotide-binding protein	40A2_00959	41A_01032	41B2_01320	43A1_01457	43A2_01735	43A3_01588	43B1_01588	43C2_01724	45A1_00654	60A2_00839	122B_01203	132A_01268	139A_00264	139B_01016	139C_00661	141A_02133	141B_02126	141C_02125	148A1_01661	148A2_01467	148B_01599	149A_01063	149B_01379	161A_01419	164A1_00964	165B_01965	166B_00746	169B_01584	170A1_01066	172B_00744	172Bd_01076	174B_00679	174Bd_00698	178Ad_01288	179B_00588	181B_00700	182A_00915	185A1d_00221	185Bd_00221	190Ad_00706	190B_00636	199A2d_00959	199Bi_00880	199Bii_00289	204B_01622	10953_01305	C44Ad_00978
group_5561		50S ribosomal protein L24	40A2_01024	41A_02301	41B2_02191	43A1_00762	43A2_00932	43A3_00847	43B1_00847	43C2_00657	45A1_00722	60A2_02453	122B_01266	132A_01194	139A_02111	139B_01079	139C_02172	141A_00981	141B_01037	141C_01037	148A1_02149	148A2_02054	148B_02101	149A_01132	149B_00877	161A_00825	164A1_02116	165B_01464	166B_00683	169B_00662	170A1_01131	172B_01837	172Bd_01412	174B_00764	174Bd_00613	178Ad_01721	179B_01403	181B_00630	182A_00980	185A1d_01712	185Bd_01575	190Ad_00639	190B_00703	199A2d_00893	199Bi_00799	199Bii_02146	204B_02161	10953_01371	C44Ad_01477
group_5532		YbaB/EbfC family nucleoid-associated protein	40A2_02084	41A_01580	41B2_00984	43A1_00265	43A2_00408	43A3_00359	43B1_00596	43C2_00359	45A1_00065	60A2_00268	122B_00982	132A_00461	139A_02093	139B_01542	139C_00972	141A_02349	141B_02349	141C_02365	148A1_00409	148A2_00712	148B_00774	149A_00613	149B_00441	161A_00896	164A1_00392	165B_01175	166B_01743	169B_00404	170A1_00012	172B_02194	172Bd_02104	174B_00488	174Bd_00485	178Ad_00595	179B_01916	181B_00487	182A_02064	185A1d_02442	185Bd_01877	190Ad_00855	190B_00869	199A2d_01037	199Bi_00610	199Bii_01227	204B_00824	10953_00842	C44Ad_00053
group_5531		50S ribosomal protein L17	40A2_02072	41A_01569	41B2_00995	43A1_00276	43A2_00397	43A3_00348	43B1_00607	43C2_00348	45A1_00054	60A2_00281	122B_00970	132A_00473	139A_02082	139B_01555	139C_00961	141A_01024	141B_01080	141C_01080	148A1_00420	148A2_00701	148B_00763	149A_00626	149B_00454	161A_00907	164A1_00381	165B_01163	166B_01730	169B_00415	170A1_02169	172B_01604	172Bd_02289	174B_00499	174Bd_00474	178Ad_00606	179B_01927	181B_02334	182A_02162	185A1d_02222	185Bd_01115	190Ad_00844	190B_00880	199A2d_01026	199Bi_00621	199Bii_01216	204B_00813	10953_00831	C44Ad_00064
group_5514		CidA/LrgA family protein	40A2_01950	41A_00099	41B2_00005	43A1_00497	43A2_00035	43A3_00297	43B1_00297	43C2_00035	45A1_02057	60A2_02244	122B_00431	132A_01832	139A_00976	139B_00025	139C_01378	141A_00040	141B_00482	141C_00482	148A1_01246	148A2_01122	148B_01137	149A_02137	149B_01046	161A_01321	164A1_00822	165B_01900	166B_00511	169B_01478	170A1_00855	172B_01094	172Bd_00627	174B_00863	174Bd_00861	178Ad_01094	179B_01019	181B_01555	182A_01120	185A1d_01503	185Bd_01447	190Ad_00963	190B_00966	199A2d_01139	199Bi_01405	199Bii_00702	204B_00946	10953_02044	C44Ad_01024
rbfA	rbfA	30S ribosome-binding factor RbfA	40A2_01485	41A_01835	41B2_01773	43A1_02015	43A2_02177	43A3_02029	43B1_02105	43C2_02017	45A1_02201	60A2_01668	122B_02383	132A_01853	139A_02271	139B_01882	139C_02233	141A_01566	141B_01749	141C_01749	148A1_01749	148A2_01630	148B_01687	149A_01603	149B_01639	161A_01852	164A1_01960	165B_02146	166B_02281	169B_01612	170A1_01914	172B_02217	172Bd_02119	174B_01827	174Bd_01885	178Ad_01848	179B_01800	181B_01883	182A_01661	185A1d_01735	185Bd_01804	190Ad_01194	190B_01288	199A2d_01358	199Bi_02153	199Bii_02340	204B_02236	10953_00258	C44Ad_02340
group_5473		30S ribosomal protein S12	40A2_01672	41A_01872	41B2_00525	43A1_01751	43A2_01845	43A3_01781	43B1_01754	43C2_01644	45A1_01660	60A2_01884	122B_02043	132A_01067	139A_01314	139B_01873	139C_01586	141A_02002	141B_01965	141C_02324	148A1_01793	148A2_01800	148B_01731	149A_01798	149B_01466	161A_01167	164A1_01899	165B_01849	166B_01500	169B_02092	170A1_01666	172B_01888	172Bd_01433	174B_00950	174Bd_01068	178Ad_01476	179B_01127	181B_01795	182A_02327	185A1d_01860	185Bd_01869	190Ad_02290	190B_02286	199A2d_01872	199Bi_01204	199Bii_02103	204B_01967	10953_00072	C44Ad_02383
rplN	rplN	50S ribosomal protein L14	40A2_01025	41A_02302	41B2_02190	43A1_00761	43A2_00933	43A3_00846	43B1_00846	43C2_00658	45A1_00723	60A2_02454	122B_01267	132A_01193	139A_02110	139B_01080	139C_02171	141A_00980	141B_01036	141C_01036	148A1_02148	148A2_02053	148B_02102	149A_01133	149B_00878	161A_00824	164A1_02117	165B_01463	166B_00682	169B_00663	170A1_01132	172B_01838	172Bd_01413	174B_00765	174Bd_00612	178Ad_01720	179B_01402	181B_00629	182A_00981	185A1d_01713	185Bd_01574	190Ad_00638	190B_00704	199A2d_00892	199Bi_00798	199Bii_02145	204B_02160	10953_01372	C44Ad_01478
group_5472		50S ribosomal protein L18	40A2_01019	41A_02296	41B2_02196	43A1_00767	43A2_00927	43A3_00852	43B1_00852	43C2_00652	45A1_00717	60A2_02448	122B_01261	132A_01199	139A_02116	139B_01074	139C_02177	141A_00986	141B_01042	141C_01042	148A1_02154	148A2_02059	148B_02096	149A_01127	149B_00872	161A_00830	164A1_02111	165B_01469	166B_00688	169B_00657	170A1_01126	172B_01832	172Bd_01407	174B_00759	174Bd_00618	178Ad_01726	179B_01408	181B_00635	182A_00975	185A1d_01707	185Bd_01580	190Ad_00644	190B_00698	199A2d_00898	199Bi_00804	199Bii_02151	204B_02166	10953_01366	C44Ad_01472
group_5415		3-aminobutyryl-CoA ammonia-lyase	40A2_00954	41A_01036	41B2_01316	43A1_01460	43A2_01738	43A3_01585	43B1_01585	43C2_01727	45A1_00650	60A2_00836	122B_01199	132A_01273	139A_00269	139B_01011	139C_00656	141A_02137	141B_02122	141C_02121	148A1_01656	148A2_01472	148B_01594	149A_01060	149B_01382	161A_01414	164A1_00959	165B_01962	166B_00750	169B_01579	170A1_01061	172B_00748	172Bd_01080	174B_00674	174Bd_00703	178Ad_01284	179B_00583	181B_00705	182A_00910	185A1d_00217	185Bd_00217	190Ad_00709	190B_00633	199A2d_00963	199Bi_00885	199Bii_00294	204B_01627	10953_01300	C44Ad_00969
group_5407		biopolymer transporter ExbD	40A2_02044	41A_01540	41B2_01024	43A1_02089	43A2_02237	43A3_02218	43B1_02124	43C2_02112	45A1_00024	60A2_00314	122B_00941	132A_00501	139A_02012	139B_01584	139C_00932	141A_01053	141B_01109	141C_01109	148A1_00453	148A2_00668	148B_00730	149A_00655	149B_00483	161A_00936	164A1_00352	165B_00447	166B_01701	169B_00445	170A1_02198	172B_01577	172Bd_01704	174B_00528	174Bd_00445	178Ad_00635	179B_01956	181B_01415	182A_02191	185A1d_01078	185Bd_01088	190Ad_00815	190B_00909	199A2d_02078	199Bi_00650	199Bii_01187	204B_00784	10953_00802	C44Ad_00092
group_5394		hypothetical protein	40A2_01619	41A_02133	41B2_02104	43A1_01823	43A2_02004	43A3_01913	43B1_01958	43C2_01901	45A1_01609	60A2_01821	122B_02095	132A_01122	139A_02154	139B_01820	139C_02136	141A_01947	141B_02020	141C_02172	148A1_01940	148A2_01909	148B_01820	149A_01736	149B_01528	161A_02030	164A1_02024	165B_01249	166B_01554	169B_01789	170A1_02091	172B_00904	172Bd_00985	174B_01005	174Bd_01123	178Ad_02295	179B_01072	181B_01848	182A_02151	185A1d_01943	185Bd_02133	190Ad_01697	190B_02131	199A2d_01536	199Bi_01259	199Bii_02044	204B_01974	10953_00126	C44Ad_01557
rpsI	rpsI	30S ribosomal protein S9	40A2_00647	41A_01678	41B2_01824	43A1_01086	43A2_01267	43A3_01171	43B1_01171	43C2_01171	45A1_02214	60A2_02349	122B_02405	132A_00638	139A_00098	139B_01675	139C_00146	141A_01145	141B_01201	141C_01201	148A1_01506	148A2_01373	148B_01490	149A_00749	149B_00577	161A_01668	164A1_00260	165B_00607	166B_01337	169B_00540	170A1_01785	172B_02015	172Bd_01798	174B_01605	174Bd_01750	178Ad_00803	179B_01651	181B_01099	182A_02283	185A1d_01175	185Bd_00991	190Ad_01177	190B_01182	199A2d_02302	199Bi_01872	199Bii_01299	204B_00644	10953_00706	C44Ad_00186
group_5344		ATP-binding protein	40A2_01620	41A_02132	41B2_02105	43A1_01822	43A2_02003	43A3_01912	43B1_01959	43C2_01900	45A1_01610	60A2_01822	122B_02094	132A_01121	139A_02153	139B_01821	139C_02135	141A_01948	141B_02019	141C_02171	148A1_01939	148A2_01910	148B_01819	149A_01737	149B_01527	161A_02029	164A1_02025	165B_01250	166B_01553	169B_01788	170A1_02090	172B_00905	172Bd_00984	174B_01004	174Bd_01122	178Ad_02294	179B_01073	181B_01847	182A_02150	185A1d_01944	185Bd_02132	190Ad_01698	190B_02130	199A2d_01535	199Bi_01258	199Bii_02045	204B_01975	10953_00125	C44Ad_01556
group_5308		Rrf2 family transcriptional regulator	40A2_00102	41A_00593	41B2_02486	43A1_00834	43A2_00711	43A3_01021	43B1_01021	43C2_01021	45A1_00409	60A2_01102	122B_00015	132A_00191	139A_00734	139B_00798	139C_01196	141A_01546	141B_01602	141C_01497	148A1_02090	148A2_01995	148B_02064	149A_00197	149B_00838	161A_02268	164A1_00206	165B_00137	166B_00040	169B_01088	170A1_00430	172B_00260	172Bd_00335	174B_00261	174Bd_00261	178Ad_00355	179B_00072	181B_00172	182A_00004	185A1d_00308	185Bd_00308	190Ad_00406	190B_00150	199A2d_00004	199Bi_02520	199Bii_00253	204B_00370	10953_01263	C44Ad_02304
rplK	rplK	50S ribosomal protein L11	40A2_01464	41A_02491	41B2_02473	43A1_02250	43A2_02263	43A3_02260	43B1_02286	43C2_02274	45A1_02405	60A2_02323	122B_02503	132A_02296	139A_02317	139B_02216	139C_02304	141A_02336	141B_02323	141C_02339	148A1_02230	148A2_02135	148B_02168	149A_01582	149B_02220	161A_02242	164A1_02227	165B_02297	166B_02248	169B_02108	170A1_02236	172B_02178	172Bd_02062	174B_02169	174Bd_02220	178Ad_02337	179B_02576	181B_02220	182A_02370	185A1d_02277	185Bd_02276	190Ad_02118	190B_02040	199A2d_02249	199Bi_02553	199Bii_02206	204B_02099	10953_00275	C44Ad_02184
rplP	rplP	50S ribosomal protein L16	40A2_01028	41A_02305	41B2_02187	43A1_00758	43A2_00936	43A3_00843	43B1_00843	43C2_00661	45A1_00726	60A2_02457	122B_01270	132A_01190	139A_02107	139B_01083	139C_02168	141A_00977	141B_01033	141C_01033	148A1_02145	148A2_02050	148B_02105	149A_01136	149B_00881	161A_00821	164A1_02120	165B_01460	166B_00679	169B_00666	170A1_01135	172B_01841	172Bd_01416	174B_00768	174Bd_00609	178Ad_01717	179B_01399	181B_00626	182A_00984	185A1d_01716	185Bd_01571	190Ad_00635	190B_00707	199A2d_00889	199Bi_00795	199Bii_02142	204B_02157	10953_01375	C44Ad_01481
rplM	rplM	50S ribosomal protein L13	40A2_00648	41A_01679	41B2_01825	43A1_01087	43A2_01268	43A3_01172	43B1_01172	43C2_01172	45A1_02213	60A2_02348	122B_02404	132A_00639	139A_00099	139B_01676	139C_00145	141A_01146	141B_01202	141C_01202	148A1_01507	148A2_01374	148B_01489	149A_00750	149B_00578	161A_01667	164A1_00259	165B_00608	166B_01336	169B_00541	170A1_01784	172B_02014	172Bd_01797	174B_01606	174Bd_01751	178Ad_00804	179B_01652	181B_01100	182A_02284	185A1d_01176	185Bd_00990	190Ad_01178	190B_01183	199A2d_02301	199Bi_01871	199Bii_01300	204B_00643	10953_00705	C44Ad_00187
group_5234		cell division protein SepF	40A2_00556	41A_00236	41B2_00142	43A1_00406	43A2_00126	43A3_00206	43B1_00206	43C2_00126	45A1_01131	60A2_00943	122B_00345	132A_00811	139A_00890	139B_00111	139C_01292	141A_00132	141B_00574	141C_00574	148A1_00858	148A2_00280	148B_00078	149A_02225	149B_01134	161A_01238	164A1_00733	165B_00961	166B_00371	169B_00023	170A1_00768	172B_01786	172Bd_01361	174B_02093	174Bd_02167	178Ad_01007	179B_00857	181B_00956	182A_00344	185A1d_01415	185Bd_01535	190Ad_00078	190B_00477	199A2d_00296	199Bi_01312	199Bii_00797	204B_02081	10953_02186	C44Ad_01919
lspA	lspA	signal peptidase II	40A2_01261	41A_00847	41B2_00864	43A1_01187	43A2_01458	43A3_01272	43B1_01272	43C2_01362	45A1_00765	60A2_02200	122B_01446	132A_02036	139A_01940	139B_01318	139C_02000	141A_01400	141B_01456	141C_01318	148A1_01843	148A2_01832	148B_01764	149A_01388	149B_01970	161A_02162	164A1_01187	165B_01303	166B_02075	169B_01856	170A1_01504	172B_01920	172Bd_01546	174B_01858	174Bd_02045	178Ad_02134	179B_02406	181B_02089	182A_01352	185A1d_02097	185Bd_02168	190Ad_02022	190B_01928	199A2d_01456	199Bi_02368	199Bii_00983	204B_01305	10953_00462	C44Ad_01666
group_5217		67-dimethyl-8-ribityllumazine synthase	40A2_01712	41A_01359	41B2_00568	43A1_02180	43A2_00344	43A3_02145	43B1_02216	43C2_02204	45A1_01544	60A2_02042	122B_01321	132A_01023	139A_01508	139B_01451	139C_01681	141A_02231	141B_02271	141C_02247	148A1_00940	148A2_00821	148B_00883	149A_01838	149B_02051	161A_01130	164A1_02292	165B_02259	166B_01371	169B_01299	170A1_01622	172B_02162	172Bd_01997	174B_01917	174Bd_02104	178Ad_01434	179B_01165	181B_02119	182A_01235	185A1d_01822	185Bd_01831	190Ad_01472	190B_01477	199A2d_00601	199Bi_01167	199Bii_00924	204B_01064	10953_01883	C44Ad_02321
group_5196		TRAP transporter small permease	40A2_02096	41A_01593	41B2_00971	43A1_00252	43A2_00421	43A3_00372	43B1_00583	43C2_00372	45A1_00078	60A2_00255	122B_00995	132A_00448	139A_01753	139B_01529	139C_00985	141A_02362	141B_02336	141C_02352	148A1_00396	148A2_00725	148B_00787	149A_00600	149B_00428	161A_00883	164A1_00405	165B_01187	166B_01756	169B_00391	170A1_00025	172B_01697	172Bd_01284	174B_00475	174Bd_00498	178Ad_00582	179B_01904	181B_00475	182A_02051	185A1d_00872	185Bd_01896	190Ad_00867	190B_00857	199A2d_01049	199Bi_00597	199Bii_01239	204B_00836	10953_00855	C44Ad_00040
rpsG	rpsG	30S ribosomal protein S7	40A2_01673	41A_01871	41B2_00526	43A1_01750	43A2_01844	43A3_01782	43B1_01753	43C2_01643	45A1_01661	60A2_01885	122B_02042	132A_01066	139A_01313	139B_01874	139C_01585	141A_02003	141B_01964	141C_02325	148A1_01792	148A2_01799	148B_01730	149A_01799	149B_01465	161A_01166	164A1_01898	165B_01850	166B_01499	169B_02093	170A1_01665	172B_01887	172Bd_01434	174B_00949	174Bd_01067	178Ad_01475	179B_01128	181B_01794	182A_02328	185A1d_01859	185Bd_01868	190Ad_02289	190B_02285	199A2d_01873	199Bi_01203	199Bii_02102	204B_01968	10953_00071	C44Ad_02382
purE	purE	5-(carboxyamino)imidazole ribonucleotide mutase	40A2_00204	41A_00770	41B2_01169	43A1_01582	43A2_01946	43A3_01855	43B1_01859	43C2_01843	45A1_01390	60A2_01217	122B_00543	132A_00296	139A_00631	139B_00697	139C_00840	141A_00669	141B_00358	141C_00358	148A1_00028	148A2_00577	148B_00639	149A_00298	149B_00737	161A_00402	164A1_00107	165B_00039	166B_00991	169B_00987	170A1_00333	172B_02245	172Bd_02199	174B_00153	174Bd_00153	178Ad_00259	179B_00171	181B_00071	182A_00464	185A1d_00533	185Bd_00769	190Ad_00503	190B_00053	199A2d_01254	199Bi_00089	199Bii_00588	204B_00268	10953_01165	C44Ad_00319
group_5168		V-type ATP synthase subunit K	40A2_01109	41A_02251	41B2_01676	43A1_00664	43A2_01030	43A3_00749	43B1_00749	43C2_00755	45A1_01873	60A2_01404	122B_01949	132A_01475	139A_02210	139B_02172	139C_02120	141A_00868	141B_00924	141C_00924	148A1_01308	148A2_01549	148B_01287	149A_01238	149B_00983	161A_00742	164A1_01066	165B_02314	166B_00584	169B_00773	170A1_01223	172B_00677	172Bd_00753	174B_02189	174Bd_02240	178Ad_01961	179B_01292	181B_01686	182A_01804	185A1d_00994	185Bd_01717	190Ad_01791	190B_01678	199A2d_02137	199Bi_02581	199Bii_01497	204B_01193	10953_01483	C44Ad_02133
group_5140		30S ribosomal protein S5	40A2_01018	41A_02295	41B2_02197	43A1_00768	43A2_00926	43A3_00853	43B1_00853	43C2_00651	45A1_00716	60A2_02447	122B_01260	132A_01200	139A_02117	139B_01073	139C_02178	141A_00987	141B_01043	141C_01043	148A1_02155	148A2_02060	148B_02095	149A_01126	149B_00871	161A_00831	164A1_02110	165B_01470	166B_00689	169B_00656	170A1_01125	172B_01831	172Bd_01406	174B_00758	174Bd_00619	178Ad_01727	179B_01409	181B_00636	182A_00974	185A1d_01706	185Bd_01581	190Ad_00645	190B_00697	199A2d_00899	199Bi_00805	199Bii_02152	204B_02167	10953_01365	C44Ad_01471
group_5122		peptidylprolyl isomerase	40A2_00961	41A_01030	41B2_01322	43A1_01455	43A2_01733	43A3_01590	43B1_01590	43C2_01722	45A1_00656	60A2_00841	122B_01205	132A_01266	139A_00262	139B_01018	139C_00663	141A_02131	141B_02128	141C_02127	148A1_01663	148A2_01465	148B_01601	149A_01065	149B_01377	161A_01421	164A1_00966	165B_01967	166B_00744	169B_01586	170A1_01068	172B_00742	172Bd_01074	174B_00681	174Bd_00696	178Ad_01290	179B_00590	181B_00698	182A_00917	185A1d_00223	185Bd_00223	190Ad_00704	190B_00638	199A2d_00957	199Bi_00878	199Bii_00287	204B_01620	10953_01307	C44Ad_00980
group_5093		flavodoxin	40A2_02331	41A_00423	41B2_00450	43A1_01641	43A2_00319	43A3_00013	43B1_00013	43C2_00319	45A1_00229	60A2_00482	122B_00182	132A_00037	139A_01450	139B_00297	139C_00300	141A_00303	141B_00745	141C_00745	148A1_00686	148A2_00108	148B_00250	149A_00031	149B_00189	161A_00170	164A1_01330	165B_00293	166B_00200	169B_00202	170A1_00608	172B_02134	172Bd_01988	174B_01107	174Bd_01335	178Ad_00538	179B_01460	181B_00331	182A_00185	185A1d_00484	185Bd_00484	190Ad_00249	190B_00307	199A2d_00166	199Bi_02031	199Bii_00085	204B_00538	10953_01700	C44Ad_00657
group_5092		flavodoxin	40A2_01954	41A_00103	41B2_00009	43A1_00493	43A2_00039	43A3_00293	43B1_00293	43C2_00039	45A1_02062	60A2_02240	122B_00427	132A_01836	139A_00972	139B_00029	139C_01374	141A_00049	141B_00491	141C_00491	148A1_01242	148A2_01118	148B_01141	149A_02141	149B_01050	161A_01317	164A1_00818	165B_01906	166B_00507	169B_01474	170A1_00851	172B_01090	172Bd_00631	174B_00859	174Bd_00857	178Ad_01090	179B_01015	181B_01551	182A_01116	185A1d_01499	185Bd_01451	190Ad_00968	190B_00971	199A2d_01144	199Bi_01401	199Bii_00706	204B_00950	10953_02048	C44Ad_01028
atpH	atpH	ATP synthase F1 subunit delta	40A2_00611	41A_02474	41B2_02432	43A1_01033	43A2_01214	43A3_01118	43B1_01118	43C2_01118	45A1_02248	60A2_00378	122B_00818	132A_00558	139A_00018	139B_01641	139C_00226	141A_01111	141B_01167	141C_01167	148A1_00511	148A2_00610	148B_00672	149A_00714	149B_00542	161A_01007	164A1_00294	165B_00556	166B_01801	169B_00507	170A1_01819	172B_01547	172Bd_01660	174B_00585	174Bd_00388	178Ad_00768	179B_02055	181B_01064	182A_02003	185A1d_01142	185Bd_01024	190Ad_01141	190B_01146	199A2d_00350	199Bi_00771	199Bii_01430	204B_00725	10953_00745	C44Ad_00152
group_5008		toxin-antitoxin system YwqK family antitoxin	40A2_00315	41A_00658	41B2_02020	43A1_00074	43A2_00599	43A3_00550	43B1_00405	43C2_00550	45A1_01786	60A2_00002	122B_00656	132A_01729	139A_00517	139B_00578	139C_00727	141A_00551	141B_00240	141C_00240	148A1_00148	148A2_00457	148B_00519	149A_00413	149B_01252	161A_00534	164A1_00579	165B_00729	166B_01107	169B_02170	170A1_00217	172B_00109	172Bd_00211	174B_00039	174Bd_00039	178Ad_00141	179B_00285	181B_01392	182A_00581	185A1d_00642	185Bd_00878	190Ad_02167	190B_02143	199A2d_00414	199Bi_00409	199Bii_01087	204B_00156	10953_01046	C44Ad_00783
group_4995		OmpA family protein	40A2_00640	41A_01655	41B2_01801	43A1_01062	43A2_01243	43A3_01147	43B1_01147	43C2_01147	45A1_02219	60A2_02354	122B_02410	132A_00633	139A_00093	139B_01670	139C_00151	141A_01140	141B_01196	141C_01196	148A1_01501	148A2_01368	148B_01495	149A_00744	149B_00572	161A_01040	164A1_00265	165B_00584	166B_01342	169B_00534	170A1_01790	172B_02021	172Bd_01804	174B_01600	174Bd_01745	178Ad_00798	179B_01646	181B_01093	182A_02278	185A1d_01170	185Bd_00996	190Ad_01172	190B_01177	199A2d_00378	199Bi_01877	199Bii_01294	204B_00649	10953_00711	C44Ad_00181
rplE	rplE	50S ribosomal protein L5	40A2_01023	41A_02300	41B2_02192	43A1_00763	43A2_00931	43A3_00848	43B1_00848	43C2_00656	45A1_00721	60A2_02452	122B_01265	132A_01195	139A_02112	139B_01078	139C_02173	141A_00982	141B_01038	141C_01038	148A1_02150	148A2_02055	148B_02100	149A_01131	149B_00876	161A_00826	164A1_02115	165B_01465	166B_00684	169B_00661	170A1_01130	172B_01836	172Bd_01411	174B_00763	174Bd_00614	178Ad_01722	179B_01404	181B_00631	182A_00979	185A1d_01711	185Bd_01576	190Ad_00640	190B_00702	199A2d_00894	199Bi_00800	199Bii_02147	204B_02162	10953_01370	C44Ad_01476
group_4990		LemA family protein	40A2_00379	41A_01189	41B2_01476	43A1_00120	43A2_00553	43A3_00504	43B1_00451	43C2_00504	45A1_01729	60A2_00059	122B_00702	132A_01683	139A_01792	139B_00527	139C_01889	141A_00507	141B_00196	141C_00196	148A1_00198	148A2_00407	148B_00469	149A_00466	149B_01199	161A_00578	164A1_00527	165B_00775	166B_01156	169B_01357	170A1_00166	172B_00171	172Bd_00149	174B_02054	174Bd_01980	178Ad_00095	179B_00334	181B_01338	182A_00632	185A1d_01530	185Bd_01271	190Ad_01645	190B_01624	199A2d_00469	199Bi_00458	199Bii_01139	204B_00099	10953_00996	C44Ad_00730
group_4970		hypothetical protein	40A2_01125	41A_01975	41B2_01947	43A1_00650	43A2_01044	43A3_00735	43B1_00735	43C2_00769	45A1_01887	60A2_01418	122B_01636	132A_01461	139A_02196	139B_02158	139C_02106	141A_00854	141B_00910	141C_00910	148A1_01294	148A2_02279	148B_01301	149A_01252	149B_00997	161A_00728	164A1_01080	165B_02328	166B_00568	169B_00787	170A1_01237	172B_00663	172Bd_00767	174B_02203	174Bd_02254	178Ad_01947	179B_01278	181B_01672	182A_01818	185A1d_00980	185Bd_01731	190Ad_01776	190B_01693	199A2d_01745	199Bi_01596	199Bii_01642	204B_01179	10953_01498	C44Ad_01347
group_4967		glycerol-3-phosphate responsive antiterminator	40A2_00642	41A_01657	41B2_01803	43A1_01064	43A2_01245	43A3_01149	43B1_01149	43C2_01149	45A1_02217	60A2_02352	122B_02408	132A_00635	139A_00095	139B_01672	139C_00149	141A_01142	141B_01198	141C_01198	148A1_01503	148A2_01370	148B_01493	149A_00746	149B_00574	161A_01042	164A1_00263	165B_00586	166B_01340	169B_00536	170A1_01788	172B_02019	172Bd_01802	174B_01602	174Bd_01747	178Ad_00800	179B_01648	181B_01095	182A_02280	185A1d_01172	185Bd_00994	190Ad_01174	190B_01179	199A2d_00380	199Bi_01875	199Bii_01296	204B_00647	10953_00709	C44Ad_00183
efp	efp	elongation factor P	40A2_00387	41A_00416	41B2_00457	43A1_01647	43A2_00313	43A3_00019	43B1_00019	43C2_00313	45A1_01721	60A2_00475	122B_00189	132A_00031	139A_01443	139B_00289	139C_00307	141A_00297	141B_00739	141C_00739	148A1_00693	148A2_00115	148B_00243	149A_00025	149B_00183	161A_00179	164A1_01324	165B_00304	166B_00206	169B_00193	170A1_00614	172B_00179	172Bd_00141	174B_01100	174Bd_01328	178Ad_00545	179B_01452	181B_01330	182A_00191	185A1d_01542	185Bd_01259	190Ad_00240	190B_00315	199A2d_00477	199Bi_02041	199Bii_00079	204B_00544	10953_01694	C44Ad_00664
group_4951		hypothetical protein	40A2_02041	41A_01537	41B2_01027	43A1_02092	43A2_02234	43A3_02221	43B1_02127	43C2_02115	45A1_00021	60A2_00317	122B_00938	132A_00504	139A_02015	139B_01587	139C_00929	141A_01056	141B_01112	141C_01112	148A1_00456	148A2_00665	148B_00727	149A_00658	149B_00486	161A_00939	164A1_00349	165B_00450	166B_01698	169B_00448	170A1_02201	172B_01574	172Bd_01707	174B_00531	174Bd_00442	178Ad_00638	179B_01959	181B_01418	182A_02194	185A1d_01082	185Bd_01084	190Ad_00812	190B_00912	199A2d_02075	199Bi_00653	199Bii_01184	204B_00781	10953_00799	C44Ad_00095
group_4930		cob(I)yrinic acid ac-diamide adenosyltransferase	40A2_02053	41A_01548	41B2_01016	43A1_02081	43A2_02245	43A3_02210	43B1_02116	43C2_02104	45A1_00032	60A2_00303	122B_00949	132A_00493	139A_02061	139B_01576	139C_00940	141A_01045	141B_01101	141C_01101	148A1_00445	148A2_00676	148B_00738	149A_00647	149B_00475	161A_00927	164A1_00360	165B_00438	166B_01709	169B_00437	170A1_02190	172B_01586	172Bd_01695	174B_00520	174Bd_00453	178Ad_00627	179B_01948	181B_01406	182A_02183	185A1d_01069	185Bd_01097	190Ad_00823	190B_00901	199A2d_02087	199Bi_00642	199Bii_01195	204B_00792	10953_00810	C44Ad_00084
group_4923		ATP-dependent Clp endopeptidase proteolytic subunit ClpP	40A2_01488	41A_01832	41B2_01770	43A1_02018	43A2_02174	43A3_02032	43B1_02102	43C2_02020	45A1_02198	60A2_01671	122B_02380	132A_01856	139A_02268	139B_01885	139C_02230	141A_01569	141B_01746	141C_01746	148A1_01746	148A2_01633	148B_01684	149A_01606	149B_01636	161A_01855	164A1_01963	165B_02143	166B_02278	169B_01615	170A1_01911	172B_02214	172Bd_02122	174B_01824	174Bd_01882	178Ad_01845	179B_01797	181B_01886	182A_01658	185A1d_01738	185Bd_01801	190Ad_01197	190B_01285	199A2d_01355	199Bi_02150	199Bii_02337	204B_02233	10953_00255	C44Ad_02343
nusG	nusG	transcription termination/antitermination factor NusG	40A2_01463	41A_02492	41B2_02474	43A1_02251	43A2_02264	43A3_02261	43B1_02287	43C2_02275	45A1_02404	60A2_02322	122B_02502	132A_02295	139A_02316	139B_02215	139C_02303	141A_02335	141B_02324	141C_02340	148A1_02229	148A2_02134	148B_02167	149A_01581	149B_02221	161A_02241	164A1_02226	165B_02298	166B_02249	169B_02107	170A1_02235	172B_02179	172Bd_02063	174B_02170	174Bd_02219	178Ad_02336	179B_02577	181B_02219	182A_02369	185A1d_02276	185Bd_02277	190Ad_02119	190B_02041	199A2d_02248	199Bi_02554	199Bii_02205	204B_02100	10953_00276	C44Ad_02185
rpsD	rpsD	30S ribosomal protein S4	40A2_02070	41A_01567	41B2_00997	43A1_00278	43A2_00395	43A3_00346	43B1_00609	43C2_00346	45A1_00052	60A2_00283	122B_00968	132A_00475	139A_02080	139B_01557	139C_00959	141A_01026	141B_01082	141C_01082	148A1_00422	148A2_00699	148B_00761	149A_00628	149B_00456	161A_00909	164A1_00379	165B_01161	166B_01728	169B_00417	170A1_02171	172B_01602	172Bd_02287	174B_00501	174Bd_00472	178Ad_00608	179B_01929	181B_02332	182A_02164	185A1d_02220	185Bd_01113	190Ad_00842	190B_00882	199A2d_01024	199Bi_00623	199Bii_01214	204B_00811	10953_00829	C44Ad_00066
group_4892		helix-turn-helix transcriptional regulator	40A2_00003	41A_00497	41B2_00376	43A1_00911	43A2_00788	43A3_00944	43B1_00944	43C2_00944	45A1_00326	60A2_00564	122B_00103	132A_00113	139A_00827	139B_00377	139C_01103	141A_01454	141B_01510	141C_01589	148A1_00608	148A2_00030	148B_00328	149A_00108	149B_00266	161A_00094	164A1_01215	165B_00214	166B_00123	169B_00279	170A1_00510	172B_00341	172Bd_00416	174B_00344	174Bd_00344	178Ad_00447	179B_01552	181B_00253	182A_00085	185A1d_00388	185Bd_00388	190Ad_00327	190B_00229	199A2d_00088	199Bi_01938	199Bii_00161	204B_00463	10953_01796	C44Ad_00580
group_4868		MotA/TolQ/ExbB proton channel family protein	40A2_02043	41A_01539	41B2_01025	43A1_02090	43A2_02236	43A3_02219	43B1_02125	43C2_02113	45A1_00023	60A2_00315	122B_00940	132A_00502	139A_02013	139B_01585	139C_00931	141A_01054	141B_01110	141C_01110	148A1_00454	148A2_00667	148B_00729	149A_00656	149B_00484	161A_00937	164A1_00351	165B_00448	166B_01700	169B_00446	170A1_02199	172B_01576	172Bd_01705	174B_00529	174Bd_00444	178Ad_00636	179B_01957	181B_01416	182A_02192	185A1d_01079	185Bd_01087	190Ad_00814	190B_00910	199A2d_02077	199Bi_00651	199Bii_01186	204B_00783	10953_00801	C44Ad_00093
group_4839		uracil phosphoribosyltransferase	40A2_01963	41A_00112	41B2_00018	43A1_00484	43A2_00048	43A3_00284	43B1_00284	43C2_00048	45A1_02071	60A2_02231	122B_00418	132A_01845	139A_00963	139B_00038	139C_01365	141A_00058	141B_00500	141C_00500	148A1_01233	148A2_01109	148B_01150	149A_02150	149B_01059	161A_01308	164A1_00809	165B_01915	166B_00498	169B_01465	170A1_00842	172B_01081	172Bd_00640	174B_00850	174Bd_00848	178Ad_01081	179B_01006	181B_01542	182A_01107	185A1d_01490	185Bd_01460	190Ad_00977	190B_00980	199A2d_01153	199Bi_01392	199Bii_00715	204B_00959	10953_02057	C44Ad_01037
group_4816		50S ribosomal protein L3	40A2_01035	41A_02312	41B2_02180	43A1_00751	43A2_00943	43A3_00836	43B1_00836	43C2_00668	45A1_00733	60A2_02464	122B_01277	132A_01183	139A_02100	139B_01090	139C_02161	141A_00970	141B_01026	141C_01026	148A1_02138	148A2_02043	148B_02112	149A_01143	149B_00888	161A_00814	164A1_02127	165B_01453	166B_00672	169B_00673	170A1_01142	172B_01848	172Bd_01423	174B_00775	174Bd_00602	178Ad_01710	179B_01392	181B_00619	182A_00991	185A1d_01723	185Bd_01564	190Ad_00628	190B_00714	199A2d_00882	199Bi_00788	199Bii_02135	204B_02150	10953_01382	C44Ad_01488
group_4809		formimidoyltetrahydrofolate cyclodeaminase	40A2_02359	41A_00443	41B2_00430	43A1_00967	43A2_00844	43A3_00888	43B1_00888	43C2_00888	45A1_00252	60A2_00506	122B_00160	132A_00058	139A_01472	139B_00320	139C_00278	141A_00326	141B_00768	141C_00768	148A1_00662	148A2_00084	148B_00274	149A_00053	149B_00211	161A_00148	164A1_01352	165B_00268	166B_00177	169B_00225	170A1_00587	172B_00397	172Bd_00472	174B_01127	174Bd_01355	178Ad_00516	179B_01482	181B_00308	182A_00164	185A1d_00459	185Bd_00459	190Ad_00273	190B_00283	199A2d_00143	199Bi_02005	199Bii_00106	204B_00517	10953_01724	C44Ad_00635
group_4797		hypothetical protein	40A2_00312	41A_00661	41B2_02023	43A1_00071	43A2_00602	43A3_00553	43B1_00402	43C2_00553	45A1_01789	60A2_01330	122B_00653	132A_01732	139A_00520	139B_00581	139C_00730	141A_00554	141B_00243	141C_00243	148A1_00145	148A2_00460	148B_00522	149A_00410	149B_01255	161A_00531	164A1_00582	165B_00726	166B_01104	169B_02167	170A1_00220	172B_00106	172Bd_00214	174B_00042	174Bd_00042	178Ad_00144	179B_00282	181B_01395	182A_00578	185A1d_00639	185Bd_00875	190Ad_02170	190B_02146	199A2d_00411	199Bi_00406	199Bii_01084	204B_00159	10953_01049	C44Ad_00786
eutL	eutL	ethanolamine utilization microcompartment protein EutL	40A2_01246	41A_00834	41B2_00877	43A1_01174	43A2_01471	43A3_01259	43B1_01259	43C2_01375	45A1_00752	60A2_02213	122B_01433	132A_02023	139A_01927	139B_01331	139C_02013	141A_01413	141B_01469	141C_01305	148A1_01856	148A2_01819	148B_01751	149A_01375	149B_01957	161A_02175	164A1_01200	165B_01290	166B_02088	169B_01843	170A1_01517	172B_01906	172Bd_01559	174B_01845	174Bd_02032	178Ad_02121	179B_02419	181B_02102	182A_01339	185A1d_02084	185Bd_02155	190Ad_02009	190B_01941	199A2d_01443	199Bi_02381	199Bii_00970	204B_01292	10953_00475	C44Ad_01653
ribE	ribE	riboflavin synthase	40A2_01710	41A_01357	41B2_00566	43A1_02182	43A2_00342	43A3_02147	43B1_02218	43C2_02206	45A1_01546	60A2_02040	122B_01319	132A_01025	139A_01276	139B_01453	139C_01548	141A_02229	141B_02269	141C_02245	148A1_00938	148A2_00819	148B_00881	149A_01836	149B_02053	161A_01132	164A1_02294	165B_02261	166B_01369	169B_01301	170A1_01624	172B_02164	172Bd_01995	174B_01919	174Bd_02106	178Ad_01436	179B_01163	181B_02117	182A_01233	185A1d_01824	185Bd_01833	190Ad_01470	190B_01475	199A2d_00603	199Bi_01169	199Bii_00926	204B_01062	10953_01881	C44Ad_02319
group_4777		cytochrome c biogenesis protein CcdA	40A2_00011	41A_00505	41B2_00368	43A1_00903	43A2_00780	43A3_00952	43B1_00952	43C2_00952	45A1_00334	60A2_00572	122B_00095	132A_00121	139A_00819	139B_00385	139C_01111	141A_01462	141B_01518	141C_01581	148A1_00600	148A2_00022	148B_00336	149A_00116	149B_00274	161A_00086	164A1_01223	165B_00206	166B_00115	169B_00287	170A1_00502	172B_00333	172Bd_00408	174B_00336	174Bd_00336	178Ad_00439	179B_01560	181B_00245	182A_00077	185A1d_00380	185Bd_00380	190Ad_00335	190B_00221	199A2d_00080	199Bi_01946	199Bii_00169	204B_00455	10953_01804	C44Ad_00572
group_4771		helix-turn-helix transcriptional regulator	40A2_01639	41A_02112	41B2_02124	43A1_01786	43A2_01880	43A3_01746	43B1_01789	43C2_01679	45A1_01629	60A2_01850	122B_02076	132A_01101	139A_02415	139B_01840	139C_02434	141A_01968	141B_01999	141C_02290	148A1_02320	148A2_02386	148B_02384	149A_01763	149B_01501	161A_02009	164A1_01934	165B_01276	166B_01534	169B_02175	170A1_02070	172B_00924	172Bd_00965	174B_00984	174Bd_01102	178Ad_02275	179B_01092	181B_01827	182A_02130	185A1d_01963	185Bd_02113	190Ad_01718	190B_02110	199A2d_01516	199Bi_01238	199Bii_02065	204B_01995	10953_00105	C44Ad_01530
rpsC	rpsC	30S ribosomal protein S3	40A2_01029	41A_02306	41B2_02186	43A1_00757	43A2_00937	43A3_00842	43B1_00842	43C2_00662	45A1_00727	60A2_02458	122B_01271	132A_01189	139A_02106	139B_01084	139C_02167	141A_00976	141B_01032	141C_01032	148A1_02144	148A2_02049	148B_02106	149A_01137	149B_00882	161A_00820	164A1_02121	165B_01459	166B_00678	169B_00667	170A1_01136	172B_01842	172Bd_01417	174B_00769	174Bd_00608	178Ad_01716	179B_01398	181B_00625	182A_00985	185A1d_01717	185Bd_01570	190Ad_00634	190B_00708	199A2d_00888	199Bi_00794	199Bii_02141	204B_02156	10953_01376	C44Ad_01482
group_4765		ABC transporter ATP-binding protein	40A2_00034	41A_00523	41B2_00350	43A1_00884	43A2_00761	43A3_00971	43B1_00971	43C2_00971	45A1_00352	60A2_00590	122B_00073	132A_00139	139A_00801	139B_00407	139C_01129	141A_01480	141B_01536	141C_01563	148A1_00582	148A2_00004	148B_00354	149A_00134	149B_00292	161A_00068	164A1_01241	165B_00188	166B_00097	169B_00305	170A1_00484	172B_00315	172Bd_00390	174B_00318	174Bd_00318	178Ad_00421	179B_00006	181B_00227	182A_00059	185A1d_00362	185Bd_00362	190Ad_00353	190B_00203	199A2d_00062	199Bi_01964	199Bii_00186	204B_00437	10953_01822	C44Ad_00553
group_4760		CoA transferase subunit B	40A2_00941	41A_01049	41B2_01303	43A1_01473	43A2_01751	43A3_01572	43B1_01572	43C2_01740	45A1_00637	60A2_00823	122B_01186	132A_01286	139A_00282	139B_00998	139C_00643	141A_02150	141B_02109	141C_02108	148A1_01643	148A2_01485	148B_01581	149A_01047	149B_01395	161A_01401	164A1_00946	165B_01949	166B_00763	169B_01566	170A1_01047	172B_00761	172Bd_01093	174B_00661	174Bd_00716	178Ad_01271	179B_00570	181B_00718	182A_00896	185A1d_00204	185Bd_00204	190Ad_00722	190B_00620	199A2d_00976	199Bi_00898	199Bii_00307	204B_01640	10953_01287	C44Ad_00956
group_4752		cupin domain-containing protein	40A2_02051	41A_01546	41B2_01018	43A1_02083	43A2_02243	43A3_02212	43B1_02118	43C2_02106	45A1_00030	60A2_00305	122B_00947	132A_00495	139A_02059	139B_01578	139C_00938	141A_01047	141B_01103	141C_01103	148A1_00447	148A2_00674	148B_00736	149A_00649	149B_00477	161A_00929	164A1_00358	165B_00440	166B_01707	169B_00439	170A1_02192	172B_01584	172Bd_01697	174B_00522	174Bd_00451	178Ad_00629	179B_01950	181B_01408	182A_02185	185A1d_01071	185Bd_01095	190Ad_00821	190B_00903	199A2d_02085	199Bi_00644	199Bii_01193	204B_00790	10953_00808	C44Ad_00086
group_4729		ABC transporter ATP-binding protein	40A2_00540	41A_00245	41B2_00151	43A1_00389	43A2_00143	43A3_00189	43B1_00189	43C2_00143	45A1_01114	60A2_00926	122B_00328	132A_00821	139A_00870	139B_00122	139C_01272	141A_00141	141B_00583	141C_00583	148A1_00848	148A2_00270	148B_00088	149A_02240	149B_00006	161A_01223	164A1_01745	165B_00945	166B_00362	169B_00037	170A1_00757	172B_01768	172Bd_01343	174B_02083	174Bd_02157	178Ad_00998	179B_00845	181B_00941	182A_00333	185A1d_01399	185Bd_01551	190Ad_00087	190B_00468	199A2d_00278	199Bi_01303	199Bii_00808	204B_02020	10953_02195	C44Ad_00408
group_4728		MarR family transcriptional regulator	40A2_00422	41A_00379	41B2_00284	43A1_01700	43A2_00260	43A3_00072	43B1_00072	43C2_00260	45A1_02020	60A2_00436	122B_00226	132A_00943	139A_01273	139B_00246	139C_00344	141A_00260	141B_00702	141C_00702	148A1_00732	148A2_00154	148B_00204	149A_02360	149B_00126	161A_00216	164A1_01623	165B_00360	166B_00243	169B_00154	170A1_00655	172B_00217	172Bd_00103	174B_02230	174Bd_02264	178Ad_00881	179B_02028	181B_01294	182A_00230	185A1d_01578	185Bd_01223	190Ad_00202	190B_00353	199A2d_02173	199Bi_02240	199Bii_00041	204B_01741	10953_01659	C44Ad_00527
gpmA	gpmA	23-diphosphoglycerate-dependent phosphoglycerate mutase	40A2_02339	41A_00430	41B2_00443	43A1_01633	43A2_00327	43A3_00005	43B1_00005	43C2_00327	45A1_00237	60A2_00489	122B_00175	132A_00044	139A_01457	139B_00305	139C_00293	141A_00311	141B_00753	141C_00753	148A1_00678	148A2_00100	148B_00258	149A_00039	149B_00197	161A_00164	164A1_01338	165B_00287	166B_00193	169B_00209	170A1_00601	172B_02128	172Bd_01982	174B_01114	174Bd_01342	178Ad_00530	179B_01467	181B_00324	182A_00178	185A1d_00478	185Bd_00478	190Ad_00257	190B_00299	199A2d_00159	199Bi_02023	199Bii_00092	204B_00531	10953_01708	C44Ad_00649
group_4705		LrgB family protein	40A2_01951	41A_00100	41B2_00006	43A1_00496	43A2_00036	43A3_00296	43B1_00296	43C2_00036	45A1_02058	60A2_02243	122B_00430	132A_01833	139A_00975	139B_00026	139C_01377	141A_00041	141B_00483	141C_00483	148A1_01245	148A2_01121	148B_01138	149A_02138	149B_01047	161A_01320	164A1_00821	165B_01901	166B_00510	169B_01477	170A1_00854	172B_01093	172Bd_00628	174B_00862	174Bd_00860	178Ad_01093	179B_01018	181B_01554	182A_01119	185A1d_01502	185Bd_01448	190Ad_00964	190B_00967	199A2d_01140	199Bi_01404	199Bii_00703	204B_00947	10953_02045	C44Ad_01025
group_4693		TIGR02206 family membrane protein	40A2_00209	41A_00765	41B2_01164	43A1_01577	43A2_01941	43A3_01850	43B1_01864	43C2_01838	45A1_01381	60A2_01222	122B_00551	132A_00301	139A_00626	139B_00692	139C_00835	141A_00661	141B_00350	141C_00350	148A1_00033	148A2_00572	148B_00634	149A_00303	149B_00732	161A_00409	164A1_00102	165B_00034	166B_00996	169B_00979	170A1_00326	172B_00001	172Bd_00319	174B_00148	174Bd_00148	178Ad_00252	179B_00176	181B_00066	182A_00472	185A1d_00538	185Bd_00774	190Ad_00508	190B_00048	199A2d_01246	199Bi_00094	199Bii_00583	204B_00263	10953_01156	C44Ad_00314
group_4688		ABC transporter permease	40A2_00468	41A_00344	41B2_00249	43A1_00312	43A2_00220	43A3_00112	43B1_00112	43C2_00220	45A1_01982	60A2_00406	122B_00254	132A_00903	139A_01231	139B_00206	139C_00386	141A_00217	141B_00659	141C_00659	148A1_00771	148A2_00193	148B_00165	149A_02326	149B_00092	161A_00267	164A1_01657	165B_00403	166B_00271	169B_00120	170A1_00690	172B_00962	172Bd_00061	174B_01391	174Bd_01625	178Ad_00922	179B_01988	181B_01254	182A_00266	185A1d_01617	185Bd_01184	190Ad_00161	190B_00394	199A2d_01418	199Bi_02199	199Bii_01808	204B_01865	10953_01618	C44Ad_00493
group_4674		50S ribosomal protein L1	40A2_01465	41A_02490	41B2_02472	43A1_02249	43A2_02262	43A3_02259	43B1_02285	43C2_02273	45A1_02406	60A2_02324	122B_02504	132A_02297	139A_02318	139B_02217	139C_02305	141A_02337	141B_02322	141C_02338	148A1_02231	148A2_02136	148B_02169	149A_01583	149B_02219	161A_02243	164A1_02228	165B_02296	166B_02247	169B_02109	170A1_02237	172B_02177	172Bd_02061	174B_02168	174Bd_02221	178Ad_02338	179B_02575	181B_02221	182A_02371	185A1d_02278	185Bd_02275	190Ad_02117	190B_02039	199A2d_02250	199Bi_02552	199Bii_02207	204B_02098	10953_00274	C44Ad_02183
group_4667		ABC transporter ATP-binding protein	40A2_01793	41A_01496	41B2_00705	43A1_02001	43A2_02097	43A3_02006	43B1_01989	43C2_01977	45A1_01454	60A2_01919	122B_01403	132A_02159	139A_01643	139B_01374	139C_01775	141A_01864	141B_01928	141C_01920	148A1_01012	148A2_00893	148B_00955	149A_01970	149B_01350	161A_01054	164A1_00714	165B_01605	166B_01447	169B_01228	170A1_01549	172B_01479	172Bd_01213	174B_01271	174Bd_01505	178Ad_01358	179B_01238	181B_02187	182A_01307	185A1d_01662	185Bd_01625	190Ad_01430	190B_01404	199A2d_00528	199Bi_01088	199Bii_00847	204B_01142	10953_02369	C44Ad_00799
fabG	fabG	3-oxoacyl-[acyl-carrier-protein] reductase	40A2_01978	41A_00123	41B2_00029	43A1_00473	43A2_00059	43A3_00273	43B1_00273	43C2_00059	45A1_02082	60A2_02511	122B_00405	132A_00738	139A_00952	139B_00049	139C_01354	141A_00069	141B_00511	141C_00511	148A1_01222	148A2_01098	148B_01161	149A_02161	149B_01070	161A_01297	164A1_00798	165B_01929	166B_00485	169B_01452	170A1_00829	172B_01069	172Bd_00652	174B_00839	174Bd_00837	178Ad_01070	179B_00995	181B_01531	182A_01094	185A1d_01477	185Bd_01473	190Ad_00989	190B_00992	199A2d_01163	199Bi_01381	199Bii_00728	204B_00972	10953_02070	C44Ad_01048
group_4649		UMP kinase	40A2_01013	41A_02290	41B2_02202	43A1_00773	43A2_00921	43A3_00858	43B1_00858	43C2_00646	45A1_00708	60A2_02544	122B_01255	132A_01205	139A_02122	139B_01063	139C_02183	141A_00992	141B_01048	141C_01048	148A1_02160	148A2_02065	148B_02090	149A_01121	149B_00866	161A_00836	164A1_02105	165B_01475	166B_00698	169B_00651	170A1_01120	172B_01826	172Bd_01401	174B_00748	174Bd_00629	178Ad_01736	179B_01414	181B_00641	182A_00969	185A1d_01701	185Bd_01586	190Ad_00653	190B_00689	199A2d_00904	199Bi_00810	199Bii_02219	204B_02172	10953_01355	C44Ad_01466
group_4624		ANTAR domain-containing response regulator	40A2_01251	41A_00839	41B2_00872	43A1_01179	43A2_01466	43A3_01264	43B1_01264	43C2_01370	45A1_00757	60A2_02208	122B_01438	132A_02028	139A_01932	139B_01326	139C_02008	141A_01408	141B_01464	141C_01310	148A1_01851	148A2_01824	148B_01756	149A_01380	149B_01962	161A_02170	164A1_01195	165B_01295	166B_02083	169B_01848	170A1_01512	172B_01911	172Bd_01554	174B_01850	174Bd_02037	178Ad_02126	179B_02414	181B_02097	182A_01344	185A1d_02089	185Bd_02160	190Ad_02014	190B_01936	199A2d_01448	199Bi_02376	199Bii_00975	204B_01297	10953_00470	C44Ad_01658
rpsB	rpsB	30S ribosomal protein S2	40A2_01011	41A_02288	41B2_02204	43A1_00775	43A2_00919	43A3_00860	43B1_00860	43C2_00644	45A1_00706	60A2_02546	122B_01253	132A_01207	139A_02124	139B_01061	139C_02185	141A_00994	141B_01050	141C_01050	148A1_02162	148A2_02067	148B_02088	149A_01119	149B_00864	161A_00838	164A1_02103	165B_01477	166B_00700	169B_00649	170A1_01118	172B_01824	172Bd_01399	174B_00746	174Bd_00631	178Ad_01738	179B_01416	181B_00643	182A_00967	185A1d_01699	185Bd_01588	190Ad_00655	190B_00687	199A2d_00906	199Bi_00812	199Bii_02221	204B_02174	10953_01353	C44Ad_01464
group_4563		type III pantothenate kinase	40A2_02403	41A_00465	41B2_00408	43A1_00943	43A2_00820	43A3_00912	43B1_00912	43C2_00912	45A1_00293	60A2_00531	122B_00136	132A_00080	139A_01494	139B_00345	139C_00256	141A_00363	141B_00805	141C_00805	148A1_00640	148A2_00062	148B_00296	149A_00075	149B_00233	161A_00126	164A1_01374	165B_00246	166B_00155	169B_00247	170A1_00543	172B_00372	172Bd_00447	174B_01152	174Bd_01380	178Ad_00479	179B_01519	181B_00286	182A_00119	185A1d_00421	185Bd_00421	190Ad_00295	190B_00261	199A2d_00121	199Bi_01906	199Bii_00128	204B_00495	10953_01764	C44Ad_00613
group_4550		glycosyltransferase family 2 protein	40A2_00578	41A_00164	41B2_00070	43A1_00428	43A2_00104	43A3_00228	43B1_00228	43C2_00104	45A1_02438	60A2_00963	122B_00362	132A_00782	139A_00910	139B_00091	139C_01312	141A_00112	141B_00554	141C_00554	148A1_01180	148A2_01056	148B_01203	149A_02205	149B_01114	161A_01255	164A1_00755	165B_02095	166B_00442	169B_01411	170A1_00788	172B_01509	172Bd_02272	174B_00795	174Bd_00793	178Ad_01027	179B_00954	181B_01031	182A_01052	185A1d_01435	185Bd_01515	190Ad_01029	190B_01032	199A2d_00316	199Bi_01332	199Bii_00769	204B_01013	10953_02111	C44Ad_01939
group_4549		GTP pyrophosphokinase	40A2_00139	41A_02333	41B2_02295	43A1_00797	43A2_00674	43A3_01058	43B1_01058	43C2_01058	45A1_00446	60A2_01139	122B_00470	132A_00228	139A_00697	139B_00761	139C_01233	141A_00734	141B_00423	141C_00423	148A1_02130	148A2_02035	148B_02024	149A_00234	149B_00801	161A_00336	164A1_00169	165B_00100	166B_00003	169B_01052	170A1_00391	172B_01987	172Bd_01775	174B_00221	174Bd_00221	178Ad_00318	179B_00109	181B_00133	182A_00406	185A1d_00271	185Bd_00271	190Ad_00444	190B_00112	199A2d_01983	199Bi_00021	199Bii_00663	204B_00333	10953_01226	C44Ad_00383
group_4543		ABC transporter ATP-binding protein	40A2_01792	41A_01495	41B2_00704	43A1_02000	43A2_02096	43A3_02005	43B1_01990	43C2_01978	45A1_01455	60A2_01918	122B_01402	132A_02160	139A_01642	139B_01375	139C_01776	141A_01863	141B_01929	141C_01919	148A1_01011	148A2_00892	148B_00954	149A_01969	149B_01349	161A_01055	164A1_00713	165B_01604	166B_01446	169B_01229	170A1_01550	172B_01480	172Bd_01212	174B_01272	174Bd_01506	178Ad_01359	179B_01237	181B_02188	182A_01306	185A1d_01663	185Bd_01624	190Ad_01429	190B_01405	199A2d_00529	199Bi_01089	199Bii_00848	204B_01141	10953_02370	C44Ad_00800
group_4534		ABC transporter substrate-binding protein	40A2_00469	41A_00343	41B2_00248	43A1_00313	43A2_00219	43A3_00113	43B1_00113	43C2_00219	45A1_01981	60A2_00405	122B_00255	132A_00902	139A_01230	139B_00205	139C_00387	141A_00216	141B_00658	141C_00658	148A1_00772	148A2_00194	148B_00164	149A_02325	149B_00091	161A_00268	164A1_01658	165B_00404	166B_00272	169B_00119	170A1_00691	172B_00963	172Bd_00060	174B_01390	174Bd_01624	178Ad_00923	179B_01987	181B_01253	182A_00267	185A1d_01618	185Bd_01183	190Ad_00160	190B_00395	199A2d_01417	199Bi_02198	199Bii_01807	204B_01864	10953_01617	C44Ad_00492
group_4520		Lysine 56-aminomutase beta subunit	40A2_00947	41A_01043	41B2_01309	43A1_01467	43A2_01745	43A3_01578	43B1_01578	43C2_01734	45A1_00643	60A2_00829	122B_01192	132A_01280	139A_00276	139B_01004	139C_00649	141A_02144	141B_02115	141C_02114	148A1_01649	148A2_01479	148B_01587	149A_01053	149B_01389	161A_01407	164A1_00952	165B_01955	166B_00757	169B_01572	170A1_01054	172B_00755	172Bd_01087	174B_00667	174Bd_00710	178Ad_01277	179B_00576	181B_00712	182A_00903	185A1d_00210	185Bd_00210	190Ad_00716	190B_00626	199A2d_00970	199Bi_00892	199Bii_00301	204B_01634	10953_01293	C44Ad_00962
group_4517		2-hydroxyglutaryl-CoA dehydratase	40A2_00810	41A_02100	41B2_01407	43A1_01908	43A2_01649	43A3_01664	43B1_01664	43C2_01554	45A1_00516	60A2_00662	122B_02014	132A_01992	139A_00418	139B_00865	139C_00507	141A_01783	141B_01801	141C_01839	148A1_01115	148A2_00991	148B_01041	149A_00918	149B_01704	161A_01978	164A1_01860	165B_01032	166B_00890	169B_01728	170A1_00933	172B_01744	172Bd_00855	174B_01190	174Bd_01418	178Ad_01157	179B_00450	181B_00850	182A_00780	185A1d_00061	185Bd_00061	190Ad_01336	190B_01341	199A2d_00650	199Bi_01022	199Bii_00436	204B_01457	10953_00558	C44Ad_01223
group_4507		CoA-transferase subunit beta	40A2_00813	41A_02103	41B2_01410	43A1_01911	43A2_01652	43A3_01667	43B1_01667	43C2_01557	45A1_00519	60A2_00665	122B_02017	132A_01989	139A_00415	139B_00868	139C_00510	141A_01780	141B_01804	141C_01836	148A1_01112	148A2_00988	148B_01044	149A_00921	149B_01701	161A_01981	164A1_01863	165B_01035	166B_00887	169B_01725	170A1_00936	172B_01741	172Bd_00858	174B_01193	174Bd_01421	178Ad_01160	179B_00453	181B_00847	182A_00783	185A1d_00064	185Bd_00064	190Ad_01339	190B_01344	199A2d_00653	199Bi_01019	199Bii_00433	204B_01454	10953_00555	C44Ad_01226
group_4439		cytidine deaminase	40A2_00985	41A_01010	41B2_01342	43A1_01434	43A2_02277	43A3_01611	43B1_01611	43C2_02288	45A1_00683	60A2_00860	122B_01225	132A_01246	139A_02466	139B_01037	139C_02460	141A_02112	141B_02147	141C_02146	148A1_02333	148A2_02265	148B_02297	149A_01085	149B_02304	161A_01442	164A1_02279	165B_01991	166B_00725	169B_02196	170A1_01087	172B_01797	172Bd_01372	174B_00705	174Bd_00672	178Ad_01309	179B_00610	181B_00669	182A_00936	185A1d_00246	185Bd_00246	190Ad_00678	190B_00664	199A2d_00931	199Bi_00856	199Bii_02357	204B_02025	10953_01327	C44Ad_02416
group_4438		Crp/Fnr family transcriptional regulator	40A2_00984	41A_01011	41B2_01341	43A1_01435	43A2_02276	43A3_01610	43B1_01610	43C2_02287	45A1_00682	60A2_00859	122B_01224	132A_01247	139A_02467	139B_01036	139C_02459	141A_02113	141B_02146	141C_02145	148A1_02334	148A2_02266	148B_02298	149A_01084	149B_02305	161A_01441	164A1_02278	165B_01990	166B_00726	169B_02195	170A1_01086	172B_01796	172Bd_01371	174B_00704	174Bd_00673	178Ad_01308	179B_00609	181B_00670	182A_00935	185A1d_00245	185Bd_00245	190Ad_00679	190B_00663	199A2d_00932	199Bi_00857	199Bii_02356	204B_02024	10953_01326	C44Ad_02417
group_4436		leucyl aminopeptidase	40A2_00990	41A_01005	41B2_01347	43A1_01428	43A2_02283	43A3_01617	43B1_01617	43C2_02294	45A1_00686	60A2_00865	122B_01230	132A_01241	139A_02460	139B_01041	139C_02466	141A_02107	141B_02152	141C_02151	148A1_02327	148A2_02259	148B_02291	149A_01091	149B_02298	161A_01446	164A1_02285	165B_01994	166B_00720	169B_02203	170A1_01092	172B_01802	172Bd_01377	174B_00707	174Bd_00670	178Ad_01314	179B_00615	181B_00666	182A_00941	185A1d_00251	185Bd_00251	190Ad_00675	190B_00667	199A2d_00928	199Bi_00851	199Bii_02362	204B_02030	10953_01332	C44Ad_02411
pckA	pckA	phosphoenolpyruvate carboxykinase (ATP)	40A2_00374	41A_00611	41B2_01973	43A1_00114	43A2_00559	43A3_00510	43B1_00445	43C2_00510	45A1_01734	60A2_00054	122B_00697	132A_01689	139A_00474	139B_00532	139C_00684	141A_00512	141B_00201	141C_00201	148A1_00193	148A2_00412	148B_00474	149A_00461	149B_01204	161A_00572	164A1_00532	165B_00770	166B_01149	169B_01362	170A1_00171	172B_00166	172Bd_00154	174B_02059	174Bd_01975	178Ad_00102	179B_00329	181B_01343	182A_00627	185A1d_00685	185Bd_00921	190Ad_01640	190B_01629	199A2d_00464	199Bi_00453	199Bii_01134	204B_00104	10953_01001	C44Ad_00735
group_4426		YigZ family protein	40A2_00991	41A_01004	41B2_01348	43A1_01427	43A2_02284	43A3_01618	43B1_01618	43C2_02295	45A1_00687	60A2_00866	122B_01231	132A_01240	139A_02459	139B_01042	139C_02467	141A_02106	141B_02153	141C_02152	148A1_02326	148A2_02258	148B_02290	149A_01092	149B_02297	161A_01447	164A1_02286	165B_01995	166B_00719	169B_02204	170A1_01093	172B_01803	172Bd_01378	174B_00708	174Bd_00669	178Ad_01315	179B_00616	181B_00664	182A_00942	185A1d_00252	185Bd_00252	190Ad_00674	190B_00668	199A2d_00926	199Bi_00850	199Bii_02363	204B_02031	10953_01333	C44Ad_02410
group_4420		aminodeoxychorismate/anthranilate synthase component II	40A2_01097	41A_02260	41B2_01667	43A1_00673	43A2_01021	43A3_00758	43B1_00758	43C2_00746	45A1_01864	60A2_01395	122B_01938	132A_01484	139A_02373	139B_02243	139C_02402	141A_00879	141B_00935	141C_00935	148A1_01317	148A2_01558	148B_01278	149A_01229	149B_00974	161A_00751	164A1_01057	165B_02305;165B_01371	166B_00593	169B_00764	170A1_01214	172B_00686	172Bd_00744	174B_01495	174Bd_01645	178Ad_02156	179B_01301	181B_01695	182A_01795	185A1d_01003	185Bd_01708	190Ad_00557	190B_00785	199A2d_02128	199Bi_02572	199Bii_01506	204B_01202	10953_01474	C44Ad_02142
pabB	pabB	aminodeoxychorismate synthase component I	40A2_01096	41A_02261	41B2_01666	43A1_00674	43A2_01020	43A3_00759	43B1_00759	43C2_00745	45A1_01863	60A2_01394	122B_01937	132A_01485	139A_02374	139B_02244	139C_02401	141A_00880	141B_00936	141C_00936	148A1_01318	148A2_01559	148B_01277	149A_01228	149B_00973	161A_00752	164A1_01056	165B_01372	166B_00594	169B_00763	170A1_01213	172B_00687	172Bd_00743	174B_01494	174Bd_01646	178Ad_02157	179B_01302	181B_01696	182A_01794	185A1d_01004	185Bd_01707	190Ad_00558	190B_00784	199A2d_02127	199Bi_02571	199Bii_01507	204B_01203	10953_01473	C44Ad_02143
group_4414		hypothetical protein	40A2_01084	41A_02043	41B2_01653	43A1_00686	43A2_01008	43A3_00771	43B1_00771	43C2_00733	45A1_01851	60A2_01380	122B_01924	132A_01497	139A_01737	139B_01149	139C_01795	141A_00892	141B_00948	141C_00948	148A1_01332	148A2_01573	148B_01263	149A_01213	149B_00958	161A_00766	164A1_01041	165B_01388	166B_00609	169B_00751	170A1_01200	172B_00699	172Bd_00731	174B_01480	174Bd_01660	178Ad_02169	179B_01314	181B_01708	182A_01781	185A1d_01016	185Bd_01695	190Ad_00572	190B_00770	199A2d_01620	199Bi_02250	199Bii_01521	204B_01215	10953_01460	C44Ad_01901
hemC	hemC	hydroxymethylbilane synthase	40A2_00477	41A_00331	41B2_00236	43A1_00325	43A2_00207	43A3_00125	43B1_00125	43C2_00207	45A1_01969	60A2_00397	122B_00263	132A_00894	139A_01223	139B_00193	139C_00394	141A_00208	141B_00650	141C_00650	148A1_00784	148A2_00206	148B_00152	149A_02317	149B_00083	161A_00280	164A1_01666	165B_00415	166B_00286	169B_00111	170A1_00699	172B_00974	172Bd_00049	174B_01382	174Bd_01616	178Ad_00931	179B_00771	181B_01244	182A_00275	185A1d_01629	185Bd_01172	190Ad_00148	190B_00407	199A2d_01406	199Bi_02186	199Bii_01799	204B_01856	10953_01606	C44Ad_00484
hemA	hemA	glutamyl-tRNA reductase	40A2_00476	41A_00332	41B2_00237	43A1_00324	43A2_00208	43A3_00124	43B1_00124	43C2_00208	45A1_01970	60A2_00398	122B_00262	132A_00895	139A_01224	139B_00194	139C_00393	141A_00209	141B_00651	141C_00651	148A1_00783	148A2_00205	148B_00153	149A_02318	149B_00084	161A_00279	164A1_01665	165B_00414	166B_00285	169B_00112	170A1_00698	172B_00973	172Bd_00050	174B_01383	174Bd_01617	178Ad_00930	179B_00770	181B_01245	182A_00274	185A1d_01628	185Bd_01173	190Ad_00149	190B_00406	199A2d_01407	199Bi_02187	199Bii_01800	204B_01857	10953_01607	C44Ad_00485
group_4381		hypothetical protein	40A2_01331	41A_00884	41B2_00827	43A1_01251	43A2_01394	43A3_01336	43B1_01336	43C2_01298	45A1_00836	60A2_02425	122B_01506	132A_01552	139A_01142	139B_01253	139C_01428	141A_01363	141B_01419	141C_01355	148A1_02068	148A2_01225	148B_02006	149A_01463	149B_02134	161A_01545	164A1_01126	165B_01340	166B_02037	169B_01192	170A1_01445	172B_00471	172Bd_00527	174B_02117	174Bd_01050	178Ad_01529	179B_00640	181B_00526	182A_01411	185A1d_01344	185Bd_01326	190Ad_01840	190B_01799	199A2d_00771	199Bi_01680	199Bii_01051	204B_01368	10953_00419	C44Ad_01806
group_4340		DNA-3-methyladenine glycosylase I	40A2_00478	41A_00330	41B2_00235	43A1_00326	43A2_00206	43A3_00126	43B1_00126	43C2_00206	45A1_01968	60A2_00396	122B_00264	132A_00893	139A_01222	139B_00192	139C_00395	141A_00207	141B_00649	141C_00649	148A1_00785	148A2_00207	148B_00151	149A_02316	149B_00082	161A_00281	164A1_01667	165B_00416	166B_00287	169B_00110	170A1_00700	172B_00975	172Bd_00048	174B_01381	174Bd_01615	178Ad_00932	179B_00772	181B_01243	182A_00276	185A1d_01630	185Bd_01171	190Ad_00147	190B_00408	199A2d_01405	199Bi_02185	199Bii_01798	204B_01855	10953_01605	C44Ad_00483
cobA	cobA	uroporphyrinogen-III C-methyltransferase	40A2_00479	41A_00329	41B2_00234	43A1_00327	43A2_00205	43A3_00127	43B1_00127	43C2_00205	45A1_01967	60A2_00395	122B_00265	132A_00892	139A_01221	139B_00191	139C_00396	141A_00206	141B_00648	141C_00648	148A1_00786	148A2_00208	148B_00150	149A_02315	149B_00081	161A_00282	164A1_01668	165B_00417	166B_00288	169B_00109	170A1_00701	172B_00976	172Bd_00047	174B_01380	174Bd_01614	178Ad_00933	179B_00773	181B_01242	182A_00277	185A1d_01631	185Bd_01170	190Ad_00146	190B_00409	199A2d_01404	199Bi_02184	199Bii_01797	204B_01854	10953_01604	C44Ad_00482
group_4303		DNA alkylation repair enzyme	40A2_00017	41A_00506	41B2_00367	43A1_00902	43A2_00779	43A3_00953	43B1_00953	43C2_00953	45A1_00335	60A2_00573	122B_00090	132A_00122	139A_00818	139B_00390	139C_01112	141A_01463	141B_01519	141C_01580	148A1_00599	148A2_00021	148B_00337	149A_00117	149B_00275	161A_00085	164A1_01224	165B_00205	166B_00114	169B_00288	170A1_00501	172B_00332	172Bd_00407	174B_00335	174Bd_00335	178Ad_00438	179B_01561	181B_00244	182A_00076	185A1d_00379	185Bd_00379	190Ad_00336	190B_00220	199A2d_00079	199Bi_01947	199Bii_00170	204B_00454	10953_01805	C44Ad_00571
group_4298		4-amino-4-deoxychorismate lyase	40A2_01095	41A_02262	41B2_01665	43A1_00675	43A2_01019	43A3_00760	43B1_00760	43C2_00744	45A1_01862	60A2_01393	122B_01936	132A_01486	139A_02375	139B_02245	139C_02400	141A_00881	141B_00937	141C_00937	148A1_01319	148A2_01560	148B_01276	149A_01227	149B_00972	161A_00753	164A1_01055	165B_01373	166B_00595	169B_00762	170A1_01212	172B_00688	172Bd_00742	174B_01493	174Bd_01647	178Ad_02158	179B_01303	181B_01697	182A_01793	185A1d_01005	185Bd_01706	190Ad_00559	190B_00783	199A2d_02126	199Bi_02570	199Bii_01508	204B_01204	10953_01472	C44Ad_02144
rfbD~~~rfbD_2~~~rfbD_1	rfbD;rfbD_2;rfbD_1	dTDP-4-dehydrorhamnose reductase	40A2_01067	41A_02021	41B2_01631	43A1_00706	43A2_00988	43A3_00791	43B1_00791	43C2_00713	45A1_01833	60A2_01363	122B_01908	132A_01514	139A_01715	139B_01127	139C_01817	141A_00927	141B_00983	141C_00983	148A1_01349	148A2_01590	148B_01246	149A_01196	149B_00941	161A_00784	164A1_01024	165B_01405	166B_00637	169B_00722	170A1_01184	172B_00715	172Bd_00715	174B_01452	174Bd_01688	178Ad_01667	179B_01349	181B_01726	182A_01765	185A1d_01034	185Bd_01677	190Ad_00588	190B_00754	199A2d_01602	199Bi_02276	199Bii_01537	204B_01233	10953_01425	C44Ad_01884
group_4288		hypothetical protein	40A2_01532	41A_01784	41B2_01722	43A1_02063	43A2_02129	43A3_02077	43B1_02057	43C2_02065	45A1_02152	60A2_01717	122B_02203	132A_01898	139A_01891	139B_01933	139C_01955	141A_01615	141B_01700	141C_01700	148A1_01696	148A2_01683	148B_01634	149A_01657	149B_01585	161A_01899	164A1_02071	165B_02011	166B_02135	169B_01657	170A1_01866	172B_01400	172Bd_01177	174B_01780	174Bd_01838	178Ad_01792	179B_01748	181B_01935	182A_01606	185A1d_01783	185Bd_01756	190Ad_01247	190B_01235	199A2d_01306	199Bi_02106	199Bii_01994	204B_01893	10953_00206	C44Ad_02103
group_4217		O-methyltransferase	40A2_00683	41A_01704	41B2_01850	43A1_01112	43A2_01293	43A3_01197	43B1_01197	43C2_01197	45A1_01073	60A2_01541	122B_01792	132A_00656	139A_00190	139B_01702	139C_00055	141A_01175	141B_01231	141C_01231	148A1_01534	148A2_01401	148B_01462	149A_00778	149B_00606	161A_01639	164A1_00233	165B_00637	166B_01312	169B_00558	170A1_01761	172B_00547	172Bd_00827	174B_01623	174Bd_01768	178Ad_00834	179B_02283	181B_01128	182A_01536	185A1d_02300	185Bd_02286	190Ad_02310	190B_02294	199A2d_01800	199Bi_01854	199Bii_01327	204B_00626	10953_00679	C44Ad_02171
rsmB	rsmB	16S rRNA (cytosine(967)-C(5))-methyltransferase RsmB	40A2_00684	41A_01705	41B2_01851	43A1_01113	43A2_01294	43A3_01198	43B1_01198	43C2_01198	45A1_01072	60A2_01540	122B_01791	132A_00657	139A_00191	139B_01703	139C_00054	141A_01176	141B_01232	141C_01232	148A1_01535	148A2_01402	148B_01461	149A_00779	149B_00607	161A_01638	164A1_00232	165B_00638	166B_01311	169B_00559	170A1_01760	172B_00548	172Bd_00826	174B_01624	174Bd_01769	178Ad_00835	179B_02282	181B_01129	182A_01537	185A1d_02299	185Bd_02287	190Ad_02311	190B_02293	199A2d_01801	199Bi_01853	199Bii_01328	204B_00625	10953_00678	C44Ad_02170
rplB	rplB	50S ribosomal protein L2	40A2_01032	41A_02309	41B2_02183	43A1_00754	43A2_00940	43A3_00839	43B1_00839	43C2_00665	45A1_00730	60A2_02461	122B_01274	132A_01186	139A_02103	139B_01087	139C_02164	141A_00973	141B_01029	141C_01029	148A1_02141	148A2_02046	148B_02109	149A_01140	149B_00885	161A_00817	164A1_02124	165B_01456	166B_00675	169B_00670	170A1_01139	172B_01845	172Bd_01420	174B_00772	174Bd_00605	178Ad_01713	179B_01395	181B_00622	182A_00988	185A1d_01720	185Bd_01567	190Ad_00631	190B_00711	199A2d_00885	199Bi_00791	199Bii_02138	204B_02153	10953_01379	C44Ad_01485
thiD	thiD	bifunctional hydroxymethylpyrimidine kinase/phosphomethylpyrimidine kinase	40A2_01119	41A_02241	41B2_01686	43A1_00654	43A2_01040	43A3_00739	43B1_00739	43C2_00765	45A1_01883	60A2_01414	122B_01959	132A_01465	139A_02200	139B_02162	139C_02110	141A_00858	141B_00914	141C_00914	148A1_01298	148A2_02275	148B_01297	149A_01248	149B_00993	161A_00732	164A1_01076	165B_02324	166B_00572	169B_00783	170A1_01233	172B_00667	172Bd_00763	174B_02199	174Bd_02250	178Ad_01951	179B_01282	181B_01676	182A_01814	185A1d_00984	185Bd_01727	190Ad_01780	190B_01689	199A2d_02147	199Bi_02591	199Bii_01487	204B_01183	10953_01494	C44Ad_02123
thiE	thiE	thiamine phosphate synthase	40A2_01118	41A_02242	41B2_01685	43A1_00655	43A2_01039	43A3_00740	43B1_00740	43C2_00764	45A1_01882	60A2_01413	122B_01958	132A_01466	139A_02201	139B_02163	139C_02111	141A_00859	141B_00915	141C_00915	148A1_01299	148A2_02274	148B_01296	149A_01247	149B_00992	161A_00733	164A1_01075	165B_02323	166B_00573	169B_00782	170A1_01232	172B_00668	172Bd_00762	174B_02198	174Bd_02249	178Ad_01952	179B_01283	181B_01677	182A_01813	185A1d_00985	185Bd_01726	190Ad_01781	190B_01688	199A2d_02146	199Bi_02590	199Bii_01488	204B_01184	10953_01493	C44Ad_02124
group_4058		hypothetical protein	40A2_00284	41A_00695	41B2_01094	43A1_00037	43A2_00636	43A3_00587	43B1_00368	43C2_00587	45A1_01308	60A2_01295	122B_00620	132A_00374	139A_00555	139B_00621	139C_00764	141A_00587	141B_00276	141C_00276	148A1_00103	148A2_00502	148B_00564	149A_00376	149B_00659	161A_00498	164A1_00029	165B_00696	166B_01071	169B_00907	170A1_00253	172B_00075	172Bd_00245	174B_00077	174Bd_00077	178Ad_00179	179B_00247	181B_02254	182A_00545	185A1d_00611	185Bd_00847	190Ad_02056	190B_01965	199A2d_02023	199Bi_00362	199Bii_00512	204B_00193	10953_01083	C44Ad_00241
thiC~~~thiC_2~~~thiC_1	thiC;thiC_2;thiC_1	phosphomethylpyrimidine synthase ThiC	40A2_01117	41A_02243	41B2_01684	43A1_00656	43A2_01038	43A3_00741	43B1_00741	43C2_00763	45A1_01881	60A2_01412	122B_01957	132A_01467	139A_02202	139B_02164	139C_02112	141A_00860	141B_00916	141C_00916	148A1_01300	148A2_02273	148B_01295	149A_01246	149B_00991	161A_00734	164A1_01074	165B_02322	166B_00574	169B_00781	170A1_01231	172B_00669	172Bd_00761	174B_02197	174Bd_02248	178Ad_01953	179B_01284	181B_01678	182A_01812	185A1d_00986	185Bd_01725	190Ad_01783;190Ad_01782	190B_01687;190B_01686	199A2d_02145	199Bi_02589	199Bii_01489	204B_01185	10953_01492	C44Ad_02125
thiS	thiS	sulfur carrier protein ThiS	40A2_01116	41A_02244	41B2_01683	43A1_00657	43A2_01037	43A3_00742	43B1_00742	43C2_00762	45A1_01880	60A2_01411	122B_01956	132A_01468	139A_02203	139B_02165	139C_02113	141A_00861	141B_00917	141C_00917	148A1_01301	148A2_02272	148B_01294	149A_01245	149B_00990	161A_00735	164A1_01073	165B_02321	166B_00575	169B_00780	170A1_01230	172B_00670	172Bd_00760	174B_02196	174Bd_02247	178Ad_01954	179B_01285	181B_01679	182A_01811	185A1d_00987	185Bd_01724	190Ad_01784	190B_01685	199A2d_02144	199Bi_02588	199Bii_01490	204B_01186	10953_01491	C44Ad_02126
cobS	cobS	adenosylcobinamide-GDP ribazoletransferase	40A2_00127	41A_02345	41B2_02307	43A1_00809	43A2_00686	43A3_01046	43B1_01046	43C2_01046	45A1_00434	60A2_01127	122B_00458	132A_00216	139A_00709	139B_00773	139C_01221	141A_00746	141B_00435	141C_00435	148A1_02118	148A2_02023	148B_02036	149A_00222	149B_00813	161A_00324	164A1_00181	165B_00112	166B_00015	169B_01064	170A1_00403	172B_01999	172Bd_01763	174B_00233	174Bd_00233	178Ad_00330	179B_00097	181B_00145	182A_00394	185A1d_00283	185Bd_00283	190Ad_00431	190B_00125	199A2d_01971	199Bi_00009	199Bii_00675	204B_00345	10953_01238	C44Ad_00395
group_3956		hypothetical protein	40A2_00285	41A_00694	41B2_01093	43A1_00038	43A2_00635	43A3_00586	43B1_00369	43C2_00586	45A1_01307	60A2_01296	122B_00621	132A_00375	139A_00554	139B_00620	139C_00763	141A_00586	141B_00275	141C_00275	148A1_00104	148A2_00501	148B_00563	149A_00377	149B_00658	161A_00499	164A1_00028	165B_00697	166B_01072	169B_00906	170A1_00252	172B_00076;172B_00077	172Bd_00243;172Bd_00244	174B_00076	174Bd_00076	178Ad_00178	179B_00248	181B_02253	182A_00546	185A1d_00612	185Bd_00848	190Ad_02057	190B_01964	199A2d_02024	199Bi_00363	199Bii_00511	204B_00192	10953_01082	C44Ad_00240
group_3949		hypothetical protein	40A2_00283	41A_00696	41B2_01095	43A1_00036	43A2_00637	43A3_00588	43B1_00367	43C2_00588	45A1_01309	60A2_01294	122B_00619	132A_00373	139A_00556	139B_00622	139C_00765	141A_00588	141B_00277	141C_00277	148A1_00102	148A2_00503	148B_00565	149A_00375	149B_00660	161A_00497	164A1_00030	165B_00695	166B_01070	169B_00908	170A1_00254	172B_00074	172Bd_00246	174B_00078	174Bd_00078	178Ad_00180	179B_00246	181B_02255	182A_00544	185A1d_00610	185Bd_00846	190Ad_02055	190B_01966	199A2d_02022	199Bi_00361	199Bii_00513	204B_00194	10953_01084	C44Ad_00242
group_3930		hypothetical protein	40A2_00282	41A_00697	41B2_01096	43A1_00035	43A2_00638	43A3_00589	43B1_00366	43C2_00589	45A1_01310	60A2_01293	122B_00618	132A_00372	139A_00557	139B_00623	139C_00766	141A_00589	141B_00278	141C_00278	148A1_00101	148A2_00504	148B_00566	149A_00374	149B_00661	161A_00496	164A1_00031	165B_00694	166B_01069	169B_00909	170A1_00255	172B_00073;172B_00072	172Bd_00247;172Bd_00248	174B_00079	174Bd_00079	178Ad_00181	179B_00245	181B_02256	182A_00543	185A1d_00609	185Bd_00845	190Ad_02054	190B_01967	199A2d_02021	199Bi_00360	199Bii_00514	204B_00195	10953_01085	C44Ad_00243
thiF	thiF	sulfur carrier protein ThiS adenylyltransferase ThiF	40A2_01115	41A_02245	41B2_01682	43A1_00658	43A2_01036	43A3_00743	43B1_00743	43C2_00761	45A1_01879	60A2_01410	122B_01955	132A_01469	139A_02204	139B_02166	139C_02114	141A_00862	141B_00918	141C_00918	148A1_01302	148A2_02271	148B_01293	149A_01244	149B_00989	161A_00736	164A1_01072	165B_02320	166B_00576	169B_00779	170A1_01229	172B_00671	172Bd_00759	174B_02195	174Bd_02246	178Ad_01955	179B_01286	181B_01680	182A_01810	185A1d_00988	185Bd_01723	190Ad_01785	190B_01684	199A2d_02143	199Bi_02587	199Bii_01491	204B_01187	10953_01490	C44Ad_02127
group_3890		toxin-antitoxin system YwqK family antitoxin	40A2_01336	41A_00878	41B2_00833	43A1_01257	43A2_01388	43A3_01342	43B1_01342	43C2_01292	45A1_00841	60A2_02431	122B_01512	132A_01558	139A_01148	139B_01247	139C_01422	141A_01368	141B_01424	141C_01350	148A1_02074	148A2_01219	148B_02012	149A_01469	149B_02128	161A_01540	164A1_01120	165B_01334	166B_02043	169B_01186	170A1_01439	172B_00465	172Bd_00533	174B_02111	174Bd_01044	178Ad_01523	179B_00634	181B_00532	182A_01417	185A1d_01339	185Bd_01331	190Ad_01836	190B_01795	199A2d_00776	199Bi_01686	199Bii_01056	204B_01374	10953_00425	C44Ad_01812
group_3860		bifunctional 510-methylenetetrahydrofolate dehydrogenase/510-methenyltetrahydrofolate cyclohydrolase	40A2_01724	41A_01370	41B2_00579	43A1_02169	43A2_00355	43A3_02134	43B1_02205	43C2_02193	45A1_01533	60A2_02055	122B_01332	132A_01011	139A_01519	139B_01440	139C_01692	141A_02242	141B_02282	141C_02258	148A1_00951	148A2_00832	148B_00894	149A_01849	149B_02040	161A_01119	164A1_00592	165B_02248	166B_01383	169B_01288	170A1_01611	172B_02151	172Bd_02008	174B_01906	174Bd_02093	178Ad_01423	179B_01176	181B_02130	182A_01246	185A1d_01810	185Bd_01819	190Ad_01484	190B_01489	199A2d_00590	199Bi_01156	199Bii_00913	204B_01075	10953_01894	C44Ad_02015
group_3854		GNAT family N-acetyltransferase	40A2_02062	41A_01555	41B2_01009	43A1_00289	43A2_00384	43A3_00335	43B1_00620	43C2_00335	45A1_00040	60A2_00295	122B_00956	132A_00486	139A_02068	139B_01569	139C_00947	141A_01038	141B_01094	141C_01094	148A1_00434	148A2_00687	148B_00749	149A_00640	149B_00468	161A_00920	164A1_00367	165B_00431	166B_01716	169B_00428	170A1_02183	172B_01594	172Bd_02279	174B_00513	174Bd_00460	178Ad_00620	179B_01941	181B_01399	182A_02176	185A1d_02212	185Bd_01105	190Ad_00830	190B_00894	199A2d_01012	199Bi_00635	199Bii_01202	204B_00799	10953_00817	C44Ad_00077
group_3851		pyridoxal phosphate-dependent aminotransferase	40A2_00498	41A_00313	41B2_00218	43A1_00338	43A2_00194	43A3_00138	43B1_00138	43C2_00194	45A1_01949	60A2_00874	122B_00275	132A_00874	139A_01198	139B_00173	139C_00419	141A_00188	141B_00630	141C_00630	148A1_00797	148A2_00219	148B_00139	149A_02291	149B_00057	161A_00293	164A1_01691	165B_00882	166B_00303	169B_00091	170A1_00714	172B_00992	172Bd_00031	174B_01362	174Bd_01596	178Ad_00951	179B_00796	181B_01225	182A_00290	185A1d_02149	185Bd_01154	190Ad_00135	190B_00420	199A2d_01389	199Bi_02172	199Bii_01776	204B_01839	10953_02242	C44Ad_00459
group_3831		hydrolase	40A2_02076	41A_01572	41B2_00992	43A1_00273	43A2_00400	43A3_00351	43B1_00604	43C2_00351	45A1_00057	60A2_00276	122B_00974	132A_00469	139A_02085	139B_01550	139C_00964	141A_01021	141B_01077	141C_01077	148A1_00417	148A2_00704	148B_00766	149A_00621	149B_00449	161A_00904	164A1_00384	165B_01166	166B_01735	169B_00412	170A1_00004	172B_02202	172Bd_02112	174B_00496	174Bd_00477	178Ad_00603	179B_01924	181B_00495	182A_02072	185A1d_02225	185Bd_01118	190Ad_00847	190B_00877	199A2d_01029	199Bi_00618	199Bii_01219	204B_00816	10953_00834	C44Ad_00061
group_3824		ABC transporter ATP-binding protein	40A2_01192	41A_02221	41B2_02057	43A1_00563	43A2_01124	43A3_00655	43B1_00655	43C2_00849	45A1_02373	60A2_02158	122B_01697	132A_01394	139A_01980	139B_02106	139C_02044	141A_00787	141B_00843	141C_00843	148A1_02024	148A2_01972	148B_01929	149A_01327	149B_01826	161A_00654	164A1_01781	165B_01699	166B_02207	169B_00869	170A1_01306	172B_02066	172Bd_01888	174B_01986	174Bd_01938	178Ad_01889	179B_02346	181B_01613	182A_01862	185A1d_00905	185Bd_01984	190Ad_02075	190B_02021	199A2d_01926	199Bi_01525	199Bii_02267	204B_02146	10953_01570	C44Ad_01736
group_3821		radical SAM protein	40A2_01197	41A_02224	41B2_02054	43A1_00560	43A2_01127	43A3_00652	43B1_00652	43C2_00852	45A1_02366	60A2_02153	122B_01700	132A_01391	139A_01983	139B_02111	139C_02047	141A_00780	141B_00836	141C_00836	148A1_02027	148A2_01975	148B_01926	149A_01330	149B_01823	161A_00651	164A1_01778	165B_01706	166B_02210	169B_00872	170A1_01309	172B_02058	172Bd_01896	174B_01989	174Bd_01941	178Ad_01882	179B_02354	181B_01606	182A_01859	185A1d_00900	185Bd_01989	190Ad_02078	190B_02018	199A2d_01933	199Bi_01522	199Bii_02264	204B_02143	10953_01575	C44Ad_01733
group_3811		cob(I)yrinic acid ac-diamide adenosyltransferase	40A2_01157	41A_02536	41B2_02557	43A1_00610	43A2_01077	43A3_00702	43B1_00702	43C2_00802	45A1_01918	60A2_01451	122B_01669	132A_01427	139A_02471	139B_02069	139C_02471	141A_00821	141B_00877	141C_00877	148A1_01983	148A2_01931	148B_01970	149A_01286	149B_01867	161A_00695	164A1_01822	165B_01659	166B_02177	169B_00827	170A1_01270	172B_00632	172Bd_02161	174B_01954	174Bd_01906	178Ad_01912	179B_02323	181B_01638	182A_01905	185A1d_00941	185Bd_01948	190Ad_01746	190B_01730	199A2d_01777	199Bi_01563	199Bii_01675	204B_01146	10953_01533	C44Ad_01387
group_3792		HAD family hydrolase	40A2_01291	41A_00925	41B2_00786	43A1_01210	43A2_01435	43A3_01295	43B1_01295	43C2_01339	45A1_00792	60A2_01787	122B_01472	132A_02060	139A_01095	139B_01294	139C_01476	141A_01323	141B_01379	141C_01395	148A1_01818	148A2_01857	148B_01789	149A_01413	149B_01995	161A_02137	164A1_01162	165B_01555	166B_01671	169B_01885	170A1_01479	172B_00511	172Bd_00487	174B_01882	174Bd_02069	178Ad_01564	179B_00676	181B_02062	182A_01377	185A1d_01388	185Bd_01282	190Ad_01945	190B_01867	199A2d_01485	199Bi_02339	199Bii_01008	204B_01330	10953_00380	C44Ad_01692
group_3786		tetratricopeptide repeat protein	40A2_00051	41A_00545	41B2_00328	43A1_00880	43A2_00757	43A3_00975	43B1_00975	43C2_00975	45A1_00356	60A2_00606	122B_00069	132A_00143	139A_00780	139B_00411	139C_01150	141A_01496	141B_01552	141C_01547	148A1_00563	148A2_01745	148B_00373	149A_00151	149B_00309	161A_00048	164A1_01258	165B_00184	166B_00093	169B_00309	170A1_00480	172B_00311	172Bd_00386	174B_00314	174Bd_00314	178Ad_00405	179B_00023	181B_00223	182A_00055	185A1d_00358	185Bd_00358	190Ad_00357	190B_00199	199A2d_00057	199Bi_01968	199Bii_00200	204B_00423	10953_01826	C44Ad_01428
group_3784		hypothetical protein	40A2_00414	41A_00388	41B2_00485	43A1_01691	43A2_00269	43A3_00063	43B1_00063	43C2_00269	45A1_01694	60A2_00445	122B_00217	132A_00952	139A_01415	139B_00254	139C_00335	141A_00269	141B_00711	141C_00711	148A1_00722	148A2_00144	148B_00214	149A_02373	149B_00139	161A_00207	164A1_01610	165B_00350	166B_00234	169B_00166	170A1_00642	172B_00208	172Bd_00112	174B_01055	174Bd_01283	178Ad_00573	179B_02037	181B_01303	182A_00218	185A1d_01569	185Bd_01232	190Ad_00211	190B_00344	199A2d_00511	199Bi_02068	199Bii_00051	204B_01749	10953_01667	C44Ad_00540
group_3782		hypothetical protein	40A2_00036	41A_00525	41B2_00348	43A1_00882	43A2_00759	43A3_00973	43B1_00973	43C2_00973	45A1_00354	60A2_00592	122B_00071	132A_00141	139A_00799	139B_00409	139C_01131	141A_01482	141B_01538	141C_01561	148A1_00580	148A2_00002	148B_00356	149A_00136	149B_00294	161A_00066	164A1_01243	165B_00186	166B_00095	169B_00307	170A1_00482	172B_00313	172Bd_00388	174B_00316	174Bd_00316	178Ad_00419	179B_00008	181B_00225	182A_00057	185A1d_00360	185Bd_00360	190Ad_00355	190B_00201	199A2d_00060	199Bi_01966	199Bii_00188	204B_00435	10953_01824	C44Ad_01445
group_3720		AEC family transporter	40A2_00499	41A_00312	41B2_00217	43A1_00339	43A2_00193	43A3_00139	43B1_00139	43C2_00193	45A1_01948	60A2_00875	122B_00276	132A_00873	139A_01196	139B_00172	139C_00421	141A_00187	141B_00629	141C_00629	148A1_00798	148A2_00220	148B_00138	149A_02290	149B_00056	161A_00294	164A1_01692	165B_00883	166B_00304	169B_00090	170A1_00715	172B_00993	172Bd_00030	174B_01361	174Bd_01595	178Ad_00952	179B_00797	181B_01224	182A_00291	185A1d_02148	185Bd_01153	190Ad_00134	190B_00421	199A2d_01388	199Bi_02171	199Bii_01775	204B_01838	10953_02241	C44Ad_00458
group_3717		hypothetical protein	40A2_00500	41A_00311	41B2_00216	43A1_00340	43A2_00192	43A3_00140	43B1_00140	43C2_00192	45A1_01947	60A2_00876	122B_00277	132A_00872	139A_01195	139B_00171	139C_00422	141A_00186	141B_00628	141C_00628	148A1_00799	148A2_00221	148B_00137	149A_02289	149B_00055	161A_00295	164A1_01693	165B_00884	166B_00305	169B_00089	170A1_00716	172B_00994	172Bd_00029	174B_01360	174Bd_01594	178Ad_00953	179B_00798	181B_01223	182A_00292	185A1d_02147	185Bd_01152	190Ad_00133	190B_00422	199A2d_01387	199Bi_02170	199Bii_01774	204B_01837	10953_02240	C44Ad_00457
group_3714		N-glycosylase/DNA lyase	40A2_00501	41A_00310	41B2_00215	43A1_00341	43A2_00191	43A3_00141	43B1_00141	43C2_00191	45A1_01946	60A2_00877	122B_00278	132A_00871	139A_01194	139B_00170	139C_00423	141A_00185	141B_00627	141C_00627	148A1_00800	148A2_00222	148B_00136	149A_02288	149B_00054	161A_00296	164A1_01694	165B_00885	166B_00306	169B_00088	170A1_00717	172B_00995	172Bd_00028	174B_01359	174Bd_01593	178Ad_00954	179B_00799	181B_01222	182A_00293	185A1d_02146	185Bd_01151	190Ad_00132	190B_00423	199A2d_01386	199Bi_02169	199Bii_01773	204B_01836	10953_02239	C44Ad_00456
group_3706		acetyl-CoA hydrolase/transferase family protein	40A2_00502	41A_00309	41B2_00214	43A1_00342	43A2_00190	43A3_00142	43B1_00142	43C2_00190	45A1_01945	60A2_00878	122B_00279	132A_00870	139A_01193	139B_00169	139C_00424	141A_00184	141B_00626	141C_00626	148A1_00801	148A2_00223	148B_00135	149A_02287	149B_00053	161A_00297	164A1_01695	165B_00886	166B_00307	169B_00087	170A1_00718	172B_00996	172Bd_00027	174B_01358	174Bd_01592	178Ad_00955	179B_00800	181B_01221	182A_00294	185A1d_02145	185Bd_01150	190Ad_00131	190B_00424	199A2d_01385	199Bi_02168;199Bi_02167	199Bii_01772	204B_01835	10953_02238	C44Ad_00455
group_3681		aminopeptidase P family protein	40A2_01567	41A_01751	41B2_01689	43A1_02316	43A2_02310	43A3_02108	43B1_02026	43C2_02096	45A1_02122	60A2_01749	122B_02171	132A_01929	139A_02440	139B_01965	139C_02443	141A_02376	141B_02376	141C_02381	148A1_02401	148A2_02368	148B_02381	149A_01690	149B_01552	161A_02309	164A1_02038	165B_02049	166B_02102	169B_01691	170A1_01832	172B_02351	172Bd_02318	174B_02298	174Bd_02302	178Ad_01758	179B_01719	181B_01967	182A_01576	185A1d_02392	185Bd_02373	190Ad_01286	190B_01196	199A2d_01689	199Bi_02076	199Bii_02302	204B_02271	10953_00175	C44Ad_02392
tsaD~~~tsaD_1	tsaD;tsaD_1	tRNA (adenosine(37)-N6)-threonylcarbamoyltransferase complex transferase subunit TsaD	40A2_00571	41A_00171	41B2_00077	43A1_00421	43A2_00111	43A3_00221	43B1_00221	43C2_00111	45A1_01280	60A2_00956	122B_00355	132A_00789	139A_00903	139B_00098	139C_01305	141A_00119	141B_00561	141C_00561	148A1_00935	148A2_00357	148B_00001	149A_02212	149B_01121	161A_01248	164A1_00748	165B_01027	166B_00435	169B_00001	170A1_00781	172B_01502	172Bd_02265	174B_00788	174Bd_00786	178Ad_01020	179B_00947	181B_01024	182A_01045	185A1d_01428	185Bd_01522	190Ad_01036	190B_01039	199A2d_00309	199Bi_01325	199Bii_00776	204B_01020	10953_02118	C44Ad_01932
group_3661		hypothetical protein	40A2_00992	41A_02601	41B2_02223	43A1_00794	43A2_00900	43A3_00879	43B1_00879	43C2_00625	45A1_00688	60A2_02541	122B_01232	132A_01239	139A_02145	139B_01043	139C_02206	141A_01013	141B_01069	141C_01069	148A1_02180	148A2_02085	148B_02070	149A_01099	149B_00844	161A_00857	164A1_02083	165B_02329	166B_00718	169B_00630	170A1_01094	172B_01804	172Bd_01379	174B_00715	174Bd_00662	178Ad_01757	179B_01436	181B_00663	182A_00943	185A1d_00253	185Bd_00253	190Ad_00673	190B_00669	199A2d_00925	199Bi_00849	199Bii_02364	204B_02032	10953_01334	C44Ad_02409
sppA_3~~~sppA_1~~~sppA_2	sppA_3;sppA_1;sppA_2	signal peptide peptidase SppA	40A2_00088	41A_00582	41B2_00291	43A1_00845	43A2_00722	43A3_01010	43B1_01010	43C2_01010	45A1_00395	60A2_01088	122B_00031	132A_00180	139A_00745	139B_00447	139C_01185	141A_01531	141B_01587	141C_01512	148A1_00525	148A2_01707	148B_00411	149A_00186	149B_00345	161A_00010	164A1_01295	165B_00147	166B_00055	169B_00344	170A1_00445	172B_00273	172Bd_00348	174B_00277	174Bd_00277	178Ad_00366	179B_00061	181B_00187	182A_00019	185A1d_00321	185Bd_00321	190Ad_00395	190B_00161	199A2d_00017	199Bi_02531	199Bii_00238	204B_00385	10953_01864	C44Ad_01393
group_3660		copper-translocating P-type ATPase	40A2_00756	41A_02051	41B2_01358	43A1_02296	43A2_02372	43A3_02310	43B1_02303	43C2_02316	45A1_00467	60A2_00621	122B_01964	132A_02331	139A_00467	139B_00820	139C_00458	141A_01828	141B_01756	141C_01884	148A1_01168	148A2_01044	148B_00988	149A_00866	149B_02309	161A_02298	164A1_02334	165B_02155	166B_00936	169B_02248	170A1_00885	172B_01939	172Bd_01604	174B_02355	174Bd_02208	178Ad_01111	179B_00397	181B_00912	182A_00731	185A1d_00005	185Bd_00005	190Ad_02325	190B_02330	199A2d_02179	199Bi_02684	199Bii_02416	204B_02313	10953_00606	C44Ad_02421
group_3656		macro domain-containing protein	40A2_01566	41A_01752	41B2_01690	43A1_02317	43A2_02311	43A3_02107	43B1_02027	43C2_02095	45A1_02123	60A2_01748	122B_02172	132A_01928	139A_02439	139B_01964	139C_02444	141A_02377	141B_02377	141C_02380	148A1_02400;148A1_02399	148A2_02369;148A2_02370	148B_02380;148B_02379	149A_01689	149B_01553	161A_01931	164A1_02040	165B_02048	166B_02103	169B_01690	170A1_01833	172B_02350	172Bd_02319	174B_02297	174Bd_02303	178Ad_01759	179B_01720	181B_01966	182A_01577	185A1d_02393	185Bd_02374	190Ad_01285	190B_01197	199A2d_01690	199Bi_02077	199Bii_02303	204B_02270	10953_00176	C44Ad_02393
group_3645		glutathione peroxidase	40A2_01503	41A_01815	41B2_01753	43A1_02033	43A2_02159	43A3_02047	43B1_02087	43C2_02035	45A1_02184	60A2_01686	122B_02367	132A_01867	139A_02251	139B_01902	139C_02213	141A_01583	141B_01732	141C_01732	148A1_01731	148A2_01648	148B_01669	149A_01620	149B_01622	161A_01869	164A1_01978	165B_02127	166B_02164	169B_01628	170A1_01895	172B_01367	172Bd_01144	174B_01811	174Bd_01869	178Ad_01828	179B_01783	181B_01903	182A_01642	185A1d_01751	185Bd_01788	190Ad_01213	190B_01269	199A2d_01340	199Bi_02137	199Bii_02406	204B_02298	10953_00241	C44Ad_01973
lgt	lgt	prolipoprotein diacylglyceryl transferase	40A2_01969	41A_00116	41B2_00022	43A1_00480	43A2_00052	43A3_00280	43B1_00280	43C2_00052	45A1_02075	60A2_02504	122B_00412	132A_00731	139A_00959	139B_00042	139C_01361	141A_00062	141B_00504	141C_00504	148A1_01229	148A2_01105	148B_01154	149A_02154	149B_01063	161A_01304	164A1_00805	165B_01921	166B_00494	169B_01461	170A1_00836	172B_01075	172Bd_00646	174B_00846	174Bd_00844	178Ad_01077	179B_01002	181B_01538	182A_01101	185A1d_01486	185Bd_01464	190Ad_00983	190B_00986	199A2d_01157	199Bi_01388	199Bii_00721	204B_00965	10953_02061	C44Ad_01041
group_3635		hypothetical protein	40A2_00023	41A_00512	41B2_00361	43A1_00895	43A2_00772	43A3_00960	43B1_00960	43C2_00960	45A1_00341	60A2_00579	122B_00084	132A_00128	139A_00812	139B_00396	139C_01118	141A_01469	141B_01525	141C_01574	148A1_00593	148A2_00015	148B_00343	149A_00123	149B_00281	161A_00079	164A1_01230	165B_00199	166B_00108	169B_00294	170A1_00495	172B_00326	172Bd_00401	174B_00329	174Bd_00329	178Ad_00432	179B_01567	181B_00238	182A_00070	185A1d_00373	185Bd_00373	190Ad_00342	190B_00214	199A2d_00073	199Bi_01953	199Bii_00176	204B_00448	10953_01811	C44Ad_00565
group_3631		regulatory protein RecX	40A2_00572	41A_00170	41B2_00076	43A1_00422	43A2_00110	43A3_00222	43B1_00222	43C2_00110	45A1_02432	60A2_00957	122B_00356	132A_00788	139A_00904	139B_00097	139C_01306	141A_00118	141B_00560	141C_00560	148A1_01174	148A2_01050	148B_01209	149A_02211	149B_01120	161A_01249	164A1_00749	165B_02101	166B_00436	169B_01405	170A1_00782	172B_01503	172Bd_02266	174B_00789	174Bd_00787	178Ad_01021	179B_00948	181B_01025	182A_01046	185A1d_01429	185Bd_01521	190Ad_01035	190B_01038	199A2d_00310	199Bi_01326	199Bii_00775	204B_01019	10953_02117	C44Ad_01933
group_3624		class I SAM-dependent methyltransferase	40A2_01598	41A_02146	41B2_02090	43A1_01850	43A2_02031	43A3_01940	43B1_01931	43C2_01928	45A1_01604	60A2_02107	122B_02098	132A_01138	139A_02168	139B_01800	139C_02149	141A_01934	141B_02033	141C_02185	148A1_01950	148A2_01899	148B_01830	149A_01720	149B_01544	161A_02033	164A1_02008	165B_01246	166B_01557	169B_01801	170A1_02094	172B_00887	172Bd_01002	174B_01021	174Bd_01139	178Ad_02298	179B_01069	181B_01853	182A_02154	185A1d_02153	185Bd_02191	190Ad_01692	190B_02178	199A2d_01541	199Bi_01262	199Bii_02070	204B_02280	10953_00144	C44Ad_01573
group_3620		hypothetical protein	40A2_00930	41A_01060	41B2_01292	43A1_01484	43A2_01762	43A3_01561	43B1_01561	43C2_01751	45A1_00626	60A2_00812	122B_01175	132A_01297	139A_00293	139B_00987	139C_00632	141A_02161	141B_02098	141C_02097	148A1_01632	148A2_01496	148B_01570	149A_01036	149B_01406	161A_01390	164A1_00935	165B_01938	166B_00774	169B_01555	170A1_01036	172B_00772	172Bd_01104	174B_00650	174Bd_00727	178Ad_01260	179B_00559	181B_00729	182A_00885	185A1d_00193	185Bd_00193	190Ad_00733	190B_00609	199A2d_00987	199Bi_00909	199Bii_00318	204B_01651	10953_01276	C44Ad_00945
group_3619		AAA family ATPase	40A2_00993	41A_02602	41B2_02222	43A1_00793	43A2_00901	43A3_00878	43B1_00878	43C2_00626	45A1_00689	60A2_02540	122B_01233	132A_01238	139A_02144	139B_01044	139C_02205	141A_01012	141B_01068	141C_01068	148A1_02179	148A2_02084	148B_02071	149A_01100	149B_00845	161A_00856	164A1_02084	165B_02330	166B_00717	169B_00631	170A1_01095	172B_01805	172Bd_01380	174B_00716	174Bd_00661	178Ad_01756	179B_01435	181B_00662	182A_00944	185A1d_00254	185Bd_00254	190Ad_00672	190B_00670	199A2d_00924	199Bi_00848	199Bii_02365	204B_02033	10953_01335	C44Ad_02408
group_3618		hypothetical protein	40A2_00087	41A_00581	41B2_00292	43A1_00846	43A2_00723	43A3_01009	43B1_01009	43C2_01009	45A1_00394	60A2_01087	122B_00032	132A_00179	139A_00746	139B_00446	139C_01184	141A_01530	141B_01586	141C_01513	148A1_00526	148A2_01708	148B_00410	149A_00185	149B_00344	161A_00011	164A1_01294	165B_00148	166B_00056	169B_00343	170A1_00446	172B_00274	172Bd_00349	174B_00278	174Bd_00278	178Ad_00367	179B_00060	181B_00188	182A_00020	185A1d_00322	185Bd_00322	190Ad_00394	190B_00162	199A2d_00018	199Bi_02532	199Bii_00237	204B_00386	10953_01863	C44Ad_01394
group_3614		hypothetical protein	40A2_00547	41A_00240	41B2_00146	43A1_00398	43A2_00134	43A3_00198	43B1_00198	43C2_00134	45A1_01121	60A2_00933	122B_00335	132A_00816	139A_00879	139B_00115	139C_01281	141A_00136	141B_00578	141C_00578	148A1_00853	148A2_00275	148B_00083	149A_02233	149B_01142	161A_01228	164A1_00725	165B_00953	166B_00367	169B_00032	170A1_00764	172B_01775	172Bd_01350	174B_02088	174Bd_02162	178Ad_01003	179B_00850	181B_00948	182A_00340	185A1d_01406	185Bd_01544	190Ad_00082	190B_00473	199A2d_00285	199Bi_01308	199Bii_00801	204B_02085	10953_02190	C44Ad_01911
group_3610		Na+/H+ antiporter NhaC family protein	40A2_00194	41A_00780	41B2_01179	43A1_01592	43A2_01956	43A3_01865	43B1_01849	43C2_01853	45A1_01398;45A1_01399	60A2_01207	122B_00534	132A_00286	139A_00640	139B_00706	139C_00849	141A_00678	141B_00367	141C_00367	148A1_00018	148A2_00587	148B_00649	149A_00289	149B_00746	161A_00393	164A1_00115	165B_00049	166B_00981	169B_00997	170A1_00341	172B_02108	172Bd_01938	174B_00163	174Bd_00163	178Ad_00269	179B_00162	181B_00080	182A_00456	185A1d_00525	185Bd_00761	190Ad_00495	190B_00061	199A2d_01262	199Bi_00079	199Bii_00598	204B_00278	10953_01174	C44Ad_00328
group_3602		mechanosensitive ion channel	40A2_00506	41A_00305	41B2_00210	43A1_00346	43A2_00186	43A3_00146	43B1_00146	43C2_00186	45A1_01944	60A2_00882	122B_00283	132A_00866	139A_01189	139B_00161	139C_00428	141A_00180	141B_00622	141C_00622	148A1_00805	148A2_00227	148B_00131	149A_02283	149B_00049	161A_00301	164A1_01699	165B_00887	166B_00311	169B_00083	170A1_00726	172B_00997	172Bd_00026	174B_01354	174Bd_01588	178Ad_00959	179B_00801	181B_01217	182A_00302	185A1d_02144	185Bd_01149	190Ad_00127	190B_00428	199A2d_01381	199Bi_02163	199Bii_01768	204B_01831	10953_02234	C44Ad_00451
thyA	thyA	thymidylate synthase	40A2_00761	41A_02056	41B2_01363	43A1_02288	43A2_01709	43A3_02318	43B1_02311	43C2_02308	45A1_00472	60A2_00626	122B_01969	132A_02338	139A_00462	139B_00825	139C_00463	141A_01820	141B_01764	141C_01876	148A1_01161	148A2_01037	148B_00995	149A_00874	149B_02275	161A_02308	164A1_01594	165B_02160	166B_00931	169B_01772	170A1_00892	172B_01944	172Bd_01599	174B_02339	174Bd_02336	178Ad_01116	179B_00405	181B_00905	182A_00738	185A1d_00010	185Bd_00010	190Ad_02320	190B_02335	199A2d_02184	199Bi_01065	199Bii_02398	204B_02303	10953_00601	C44Ad_02257
group_3586		energy-coupling factor transporter transmembrane protein EcfT	40A2_01504	41A_01814	41B2_01752	43A1_02034	43A2_02158	43A3_02048	43B1_02086	43C2_02036	45A1_02183	60A2_01687	122B_02366	132A_01868	139A_02250	139B_01903	139C_02212	141A_01584	141B_01731	141C_01731	148A1_01730	148A2_01649	148B_01668	149A_01621	149B_01621	161A_01870	164A1_01979	165B_02126	166B_02163	169B_01629	170A1_01894	172B_01368	172Bd_01145	174B_01810	174Bd_01868	178Ad_01827	179B_01782	181B_01904	182A_01641	185A1d_01752	185Bd_01787	190Ad_01214	190B_01268	199A2d_01339	199Bi_02136	199Bii_02407	204B_02297	10953_00240	C44Ad_01972
group_3577		toxin-antitoxin system YwqK family antitoxin;hypothetical protein	40A2_01702	41A_01843;41A_01842	41B2_00554;41B2_00555	43A1_02189	43A2_00335	43A3_02154	43B1_02225	43C2_02213	45A1_01555	60A2_02033	122B_01313;122B_01312	132A_01031	139A_01287	139B_01462	139C_01559	141A_02220;141A_02221	141B_02260;141B_02261	141C_02236;141C_02237	148A1_01760	148A2_01767	148B_01698	149A_01830	149B_02059	161A_01139	164A1_02300	165B_02355	166B_01471	169B_02208;169B_02209	170A1_01632	172B_01860;172B_01861	172Bd_01460;172Bd_01461	174B_01925	174Bd_02112	178Ad_01444	179B_01157	181B_01770;181B_01769;181B_01768	182A_01225	185A1d_01832	185Bd_01841	190Ad_01464	190B_01469	199A2d_00614;199A2d_00613;199A2d_00612	199Bi_01176	199Bii_00932;199Bii_00934;199Bii_00933	204B_01056;204B_01054;204B_01055	10953_00046	C44Ad_02313
group_3565		histidine phosphatase family protein	40A2_00020	41A_00509	41B2_00364	43A1_00899	43A2_00776	43A3_00956	43B1_00956	43C2_00956	45A1_00338	60A2_00576	122B_00087	132A_00125	139A_00815	139B_00393	139C_01115	141A_01466	141B_01522	141C_01577	148A1_00596	148A2_00018	148B_00340	149A_00120	149B_00278	161A_00082	164A1_01227	165B_00202	166B_00111	169B_00291	170A1_00498	172B_00329	172Bd_00404	174B_00332	174Bd_00332	178Ad_00435	179B_01564	181B_00241	182A_00073	185A1d_00376	185Bd_00376	190Ad_00339	190B_00217	199A2d_00076	199Bi_01950	199Bii_00173	204B_00451	10953_01808	C44Ad_00568
group_3564		low specificity L-threonine aldolase	40A2_00022	41A_00511	41B2_00362	43A1_00897	43A2_00774	43A3_00958	43B1_00958	43C2_00958	45A1_00340	60A2_00578	122B_00085	132A_00127	139A_00813	139B_00395	139C_01117	141A_01468	141B_01524	141C_01575	148A1_00594	148A2_00016	148B_00342	149A_00122	149B_00280	161A_00080	164A1_01229	165B_00200	166B_00109	169B_00293	170A1_00496	172B_00327	172Bd_00402	174B_00330	174Bd_00330	178Ad_00433	179B_01566	181B_00239	182A_00071	185A1d_00374	185Bd_00374	190Ad_00341	190B_00215	199A2d_00074	199Bi_01952	199Bii_00175	204B_00449	10953_01810	C44Ad_00566
cbiT	cbiT	precorrin-6Y C515-methyltransferase (decarboxylating) subunit CbiT	40A2_00178	41A_00796	41B2_01195	43A1_01608	43A2_01972	43A3_01881	43B1_01833	43C2_01869	45A1_01415	60A2_01190	122B_00519	132A_00270	139A_00657	139B_00720	139C_00866	141A_00695	141B_00384	141C_00384	148A1_00004	148A2_00601	148B_00663	149A_00273	149B_00762	161A_00377	164A1_00130	165B_00064	166B_00962	169B_01012	170A1_00356	172B_02093	172Bd_01923	174B_00179	174Bd_00179	178Ad_00285	179B_00147	181B_00093	182A_00441	185A1d_00508	185Bd_00744	190Ad_00481	190B_00075	199A2d_01275	199Bi_00063	199Bii_00613	204B_00293	10953_01188	C44Ad_00344
glyQ	glyQ	glycine--tRNA ligase subunit alpha	40A2_01260	41A_00846	41B2_00865	43A1_01186	43A2_01459	43A3_01271	43B1_01271	43C2_01363	45A1_00764	60A2_02201	122B_01445	132A_02035	139A_01939	139B_01319	139C_02001	141A_01401	141B_01457	141C_01317	148A1_01844	148A2_01831	148B_01763	149A_01387	149B_01969	161A_02163	164A1_01188	165B_01302	166B_02076	169B_01855	170A1_01505	172B_01919	172Bd_01547	174B_01857	174Bd_02044	178Ad_02133	179B_02407	181B_02090	182A_01351	185A1d_02096	185Bd_02167	190Ad_02021	190B_01929	199A2d_01455	199Bi_02369	199Bii_00982	204B_01304	10953_00463	C44Ad_01665
rapZ	rapZ	RNase adapter RapZ	40A2_00329	41A_00647	41B2_02009	43A1_00085	43A2_00588	43A3_00539	43B1_00416	43C2_00539	45A1_01773	60A2_00014	122B_00668	132A_01718	139A_00506	139B_00567	139C_00716	141A_00541	141B_00230	141C_00230	148A1_00160	148A2_00445	148B_00507	149A_00423	149B_01242	161A_00544	164A1_00569	165B_00739	166B_01117	169B_01394	170A1_00207	172B_00119	172Bd_00201	174B_00029	174Bd_00029	178Ad_00131	179B_00296	181B_01380	182A_00591	185A1d_00652	185Bd_00888	190Ad_01601	190B_01668	199A2d_00427	199Bi_00419	199Bii_01099	204B_00144	10953_01036	C44Ad_00773
group_3560		hypothetical protein	40A2_00186	41A_00789	41B2_01188	43A1_01601	43A2_01965	43A3_01874	43B1_01840	43C2_01862	45A1_01408	60A2_01195;60A2_01197;60A2_01196	122B_00525	132A_00276;132A_00275	139A_00650	139B_00715	139C_00859	141A_00688	141B_00377	141C_00377	148A1_00009	148A2_00596	148B_00658	149A_00280	149B_00755	161A_00384	164A1_00123	165B_00057	166B_00971;166B_00970	169B_01006	170A1_00350;170A1_00351	172B_02100	172Bd_01930	174B_00174;174B_00173	174Bd_00174;174Bd_00173	178Ad_00279	179B_00154	181B_00089	182A_00447;182A_00446	185A1d_00516	185Bd_00752	190Ad_00487	190B_00069	199A2d_01271	199Bi_00068;199Bi_00069	199Bii_00608;199Bii_00607	204B_00288;204B_00287	10953_01182	C44Ad_00337
recA	recA	recombinase RecA	40A2_00573	41A_00169	41B2_00075	43A1_00423	43A2_00109	43A3_00223	43B1_00223	43C2_00109	45A1_02433	60A2_00958	122B_00357	132A_00787	139A_00905	139B_00096	139C_01307	141A_00117	141B_00559	141C_00559	148A1_01175	148A2_01051	148B_01208	149A_02210	149B_01119	161A_01250	164A1_00750	165B_02100	166B_00437	169B_01406	170A1_00783	172B_01504	172Bd_02267	174B_00790	174Bd_00788	178Ad_01022	179B_00949	181B_01026	182A_01047	185A1d_01430	185Bd_01520	190Ad_01034	190B_01037	199A2d_00311	199Bi_01327	199Bii_00774	204B_01018	10953_02116	C44Ad_01934
group_3554		amidohydrolase	40A2_00299	41A_00674	41B2_01073	43A1_00058	43A2_00615	43A3_00566	43B1_00389	43C2_00566	45A1_01284	60A2_01317	122B_00641	132A_01744	139A_00533	139B_00593	139C_00743	141A_00566	141B_00255	141C_00255	148A1_00133	148A2_00472	148B_00534	149A_00397	149B_00638	161A_00519	164A1_00008	165B_00713	166B_01092	169B_02155	170A1_00232	172B_00093	172Bd_00227	174B_00055	174Bd_00055	178Ad_00158	179B_00268	181B_02305	182A_00566	185A1d_00626	185Bd_00862	190Ad_02183	190B_02159	199A2d_00399	199Bi_00393	199Bii_00491	204B_00172	10953_01061	C44Ad_00220
group_3553		metal ABC transporter permease	40A2_01182	41A_02213	41B2_02065	43A1_00585	43A2_01102	43A3_00677	43B1_00677	43C2_00827	45A1_02304	60A2_02170	122B_01692	132A_01409	139A_01975	139B_02087	139C_02039	141A_00803	141B_00859	141C_00859	148A1_02001	148A2_01949	148B_01952	149A_01304	149B_01849	161A_00677	164A1_01804	165B_01677	166B_02202	169B_00851	170A1_01290	172B_02076	172Bd_01878	174B_01972	174Bd_01924	178Ad_01894	179B_02341	181B_01618	182A_01878	185A1d_00923	185Bd_01966	190Ad_01730	190B_01746	199A2d_01912	199Bi_01543	199Bii_02192	204B_02185	10953_01553	C44Ad_01759
group_3535		S1 RNA-binding domain-containing protein	40A2_00277	41A_00702	41B2_01101	43A1_00030	43A2_00643	43A3_00594	43B1_00361	43C2_00594	45A1_01315	60A2_01288	122B_00613	132A_00367	139A_00562	139B_00629	139C_00771	141A_00594	141B_00283	141C_00283	148A1_00096	148A2_00509	148B_00571	149A_00369	149B_00666	161A_00491	164A1_00036	165B_02203	166B_01064	169B_00914	170A1_00260	172B_00067	172Bd_00253	174B_00084	174Bd_00084	178Ad_00187	179B_00240	181B_02261	182A_00538	185A1d_00604	185Bd_00840	190Ad_02049	190B_01972	199A2d_02016	199Bi_00355	199Bii_00519	204B_00200	10953_01090	C44Ad_00248
mnmA_1~~~mnmA_2~~~mnmA_3	mnmA_1;mnmA_2;mnmA_3	tRNA 2-thiouridine(34) synthase MnmA	40A2_01597	41A_02147	41B2_02089	43A1_01851	43A2_02032	43A3_01941	43B1_01930	43C2_01929	45A1_01603	60A2_02106	122B_02099	132A_01139	139A_02169	139B_01799	139C_02150	141A_01933	141B_02034	141C_02186	148A1_01951	148A2_01898	148B_01831	149A_01719	149B_01545	161A_02034	164A1_02007	165B_01245	166B_01558	169B_01802	170A1_02095	172B_00886	172Bd_01003	174B_01022	174Bd_01140	178Ad_02299	179B_01068	181B_01854	182A_02155	185A1d_02158	185Bd_02196	190Ad_01691	190B_02177	199A2d_01542	199Bi_01263	199Bii_02071	204B_02279	10953_00145	C44Ad_01574
group_3529		glycosyltransferase family 1 protein	40A2_00931	41A_01059	41B2_01293	43A1_01483	43A2_01761	43A3_01562	43B1_01562	43C2_01750	45A1_00627	60A2_00813	122B_01176	132A_01296	139A_00292	139B_00988	139C_00633	141A_02160	141B_02099	141C_02098	148A1_01633	148A2_01495	148B_01571	149A_01037	149B_01405	161A_01391	164A1_00936	165B_01939	166B_00773	169B_01556	170A1_01037	172B_00771	172Bd_01103	174B_00651	174Bd_00726	178Ad_01261	179B_00560	181B_00728	182A_00886	185A1d_00194	185Bd_00194	190Ad_00732	190B_00610	199A2d_00986	199Bi_00908	199Bii_00317	204B_01650	10953_01277	C44Ad_00946
group_3523		glycosyltransferase	40A2_00929	41A_01061	41B2_01291	43A1_01485	43A2_01763	43A3_01560	43B1_01560	43C2_01752	45A1_00625	60A2_00811	122B_01174	132A_01298	139A_00294	139B_00986	139C_00631	141A_02162	141B_02097	141C_02096	148A1_01631	148A2_01497	148B_01569	149A_01035	149B_01407	161A_01389	164A1_00934	165B_01937	166B_00775	169B_01554	170A1_01035	172B_00773	172Bd_01105	174B_00649	174Bd_00728	178Ad_01259	179B_00558	181B_00730	182A_00884	185A1d_00192	185Bd_00192	190Ad_00734	190B_00608	199A2d_00988	199Bi_00910	199Bii_00319	204B_01652	10953_01275	C44Ad_00944
group_3521		adenylosuccinate synthase	40A2_00995	41A_02272	41B2_02220	43A1_00792	43A2_00902	43A3_00877	43B1_00877	43C2_00627	45A1_00690	60A2_02538	122B_01236	132A_01237	139A_02142	139B_01045	139C_02203	141A_01011	141B_01067	141C_01067	148A1_02178	148A2_02083	148B_02072	149A_01101	149B_00846	161A_00855	164A1_02085	165B_02333	166B_00716	169B_00632	170A1_01096	172B_01808	172Bd_01383	174B_00717	174Bd_00660	178Ad_01755	179B_01433	181B_00661	182A_00945	185A1d_00257	185Bd_00257	190Ad_00671	190B_00671	199A2d_00923	199Bi_00846	199Bii_02239	204B_02034	10953_01336	C44Ad_01446
crcB	crcB	fluoride efflux transporter CrcB	40A2_00086	41A_00580	41B2_00293	43A1_00847	43A2_00724	43A3_01008	43B1_01008	43C2_01008	45A1_00393	60A2_01086	122B_00033	132A_00178	139A_00747	139B_00445	139C_01183	141A_01529	141B_01585	141C_01514	148A1_00527	148A2_01709	148B_00409	149A_00184	149B_00343	161A_00012	164A1_01293	165B_00149	166B_00057	169B_00342	170A1_00447	172B_00275	172Bd_00350	174B_00279	174Bd_00279	178Ad_00368	179B_00059	181B_00189	182A_00021	185A1d_00323	185Bd_00323	190Ad_00393	190B_00163	199A2d_00019	199Bi_02533	199Bii_00236	204B_00387	10953_01862	C44Ad_01395
group_3514		hypothetical protein	40A2_00412	41A_00390	41B2_00483	43A1_01689	43A2_00271	43A3_00061	43B1_00061	43C2_00271	45A1_01696	60A2_00447	122B_00215	132A_00954	139A_01417	139B_00256	139C_00333	141A_00271	141B_00713	141C_00713	148A1_00720	148A2_00142	148B_00216	149A_02375	149B_00141	161A_00205	164A1_01608	165B_00348	166B_00232	169B_00168	170A1_00640	172B_00206	172Bd_00114	174B_01057	174Bd_01285	178Ad_00571	179B_02039	181B_01305	182A_00216	185A1d_01567	185Bd_01234	190Ad_00213	190B_00342	199A2d_00509	199Bi_02066	199Bii_00053	204B_01751	10953_01669	C44Ad_00542
recQ~~~recQ_2~~~recQ_1	recQ;recQ_2;recQ_1	DNA helicase RecQ	40A2_00546	41A_00241	41B2_00147	43A1_00395	43A2_00137	43A3_00195	43B1_00195	43C2_00137	45A1_01120	60A2_00932	122B_00332	132A_00817	139A_00876	139B_00116	139C_01278	141A_00137	141B_00579	141C_00579	148A1_00852	148A2_00274	148B_00084	149A_02236	149B_00002	161A_01227	164A1_01749	165B_00952	166B_00366	169B_00033	170A1_00763	172B_01774	172Bd_01349	174B_02087	174Bd_02161	178Ad_01002	179B_00849	181B_00947	182A_00339	185A1d_01405	185Bd_01545	190Ad_00083	190B_00472	199A2d_00284	199Bi_01307	199Bii_00802	204B_02086	10953_02191	C44Ad_00404
group_3512		zinc ABC transporter solute-binding protein	40A2_01181	41A_02212	41B2_02066	43A1_00586	43A2_01101	43A3_00678	43B1_00678	43C2_00826	45A1_02303	60A2_02171	122B_01691	132A_01410	139A_01974	139B_02086	139C_02038	141A_00804	141B_00860	141C_00860	148A1_02000	148A2_01948	148B_01953	149A_01303	149B_01850	161A_00678	164A1_01805	165B_01676	166B_02201	169B_00850	170A1_01289	172B_02077	172Bd_01877	174B_01971	174Bd_01923	178Ad_01895	179B_02340	181B_01619	182A_01879	185A1d_00924	185Bd_01965	190Ad_01731	190B_01745	199A2d_01911	199Bi_01544	199Bii_02191	204B_02184	10953_01552	C44Ad_01760
group_3510		YfbM family protein	40A2_01351	41A_00931	41B2_00780	43A1_01270	43A2_01375	43A3_01355	43B1_01355	43C2_01279	45A1_00853	60A2_01793	122B_01524	132A_01571	139A_01088	139B_01234	139C_01483	141A_01317	141B_01373	141C_01401	148A1_01872	148A2_01204	148B_01856	149A_01482	149B_02115	161A_01528	164A1_01107	165B_01549	166B_01665	169B_01174	170A1_01427	172B_00455	172Bd_00543	174B_01760	174Bd_01031	178Ad_01570	179B_00682	181B_00546	182A_01429	185A1d_01324	185Bd_01346	190Ad_01941	190B_01863	199A2d_00790	199Bi_01699	199Bii_01068	204B_01383	10953_00374	C44Ad_01825
group_3509		hypothetical protein	40A2_01347	41A_00929	41B2_00782	43A1_01268	43A2_01377	43A3_01353	43B1_01353	43C2_01281	45A1_00851	60A2_01791	122B_01522	132A_01569	139A_01090	139B_01236	139C_01481	141A_01319	141B_01375	141C_01399	148A1_01870	148A2_01206	148B_01854	149A_01480	149B_02117	161A_01530	164A1_01109	165B_01551	166B_01667	169B_01176	170A1_01429	172B_00457	172Bd_00541	174B_01762	174Bd_01033	178Ad_01568	179B_00680	181B_00542	182A_01427	185A1d_01328	185Bd_01342	190Ad_01943	190B_01865	199A2d_00786	199Bi_01697	199Bii_01066	204B_01381	10953_00376	C44Ad_01823
group_3507		putative DNA modification/repair radical SAM protein	40A2_00167	41A_00812	41B2_01211	43A1_01621	43A2_01985	43A3_01894	43B1_01820	43C2_01882	45A1_01425	60A2_01175	122B_00504	132A_00254	139A_00673	139B_00735	139C_00882	141A_00710	141B_00399	141C_00399	148A1_02204	148A2_02109	148B_02142	149A_00258	149B_00777	161A_00361	164A1_00145	165B_00075	166B_00947	169B_01025	170A1_00367	172B_02082	172Bd_01912	174B_00195	174Bd_00195	178Ad_00294	179B_00134	181B_00108	182A_00430	185A1d_00497	185Bd_00733	190Ad_00470	190B_00086	199A2d_01284	199Bi_00047	199Bii_00628	204B_00308	10953_01202	C44Ad_00359
group_3491		Dabb family protein	40A2_00056	41A_00551	41B2_00322	43A1_00875	43A2_00752	43A3_00980	43B1_00980	43C2_00980	45A1_00362	60A2_00612	122B_00064	132A_00148	139A_00775	139B_00416	139C_01155	141A_01501	141B_01557	141C_01542	148A1_00557	148A2_01739	148B_00379	149A_00156	149B_00314	161A_00043	164A1_01263	165B_00178	166B_00087	169B_00314	170A1_00475	172B_00307	172Bd_00382	174B_00310	174Bd_00310	178Ad_00400	179B_00028	181B_00218	182A_00049	185A1d_00354	185Bd_00354	190Ad_00363	190B_00193	199A2d_00052	199Bi_01973	199Bii_00205	204B_00418	10953_01831	C44Ad_01423
group_3488		extracellular solute-binding protein	40A2_00507	41A_00304	41B2_00209	43A1_00347	43A2_00185	43A3_00147	43B1_00147	43C2_00185	45A1_01943	60A2_00883	122B_00284	132A_00865	139A_01188	139B_00160	139C_00429	141A_00179	141B_00621	141C_00621	148A1_00806	148A2_00228	148B_00130	149A_02282	149B_00048	161A_00302	164A1_01700	165B_00888	166B_00312	169B_00082	170A1_00727	172B_00998	172Bd_00025	174B_01353	174Bd_01587	178Ad_00960	179B_00802	181B_01216	182A_00303	185A1d_02143	185Bd_01148	190Ad_00126	190B_00429	199A2d_01380	199Bi_02162	199Bii_01767	204B_01830	10953_02233	C44Ad_00450
group_3463		dihydrofolate reductase	40A2_00760	41A_02055	41B2_01362	43A1_02289	43A2_01710	43A3_02317	43B1_02310	43C2_02309	45A1_00471	60A2_00625	122B_01968	132A_02337	139A_00463	139B_00824	139C_00462	141A_01821	141B_01763	141C_01877	148A1_01162	148A2_01038	148B_00994	149A_00873	149B_02274	161A_02307	164A1_01595	165B_02159	166B_00932	169B_01773	170A1_00891	172B_01943	172Bd_01600	174B_02338	174Bd_02337	178Ad_01115	179B_00404	181B_00906	182A_00737	185A1d_00009	185Bd_00009	190Ad_02321	190B_02334	199A2d_02183	199Bi_01066	199Bii_02399	204B_02302	10953_00602	C44Ad_02256
group_3454		SPFH/Band 7/PHB domain protein	40A2_01678	41A_01866	41B2_00531	43A1_01744	43A2_01838	43A3_01788	43B1_01747	43C2_01637	45A1_01665	60A2_01889	122B_02565	132A_01056	139A_01308	139B_01489	139C_01580	141A_02199	141B_02239	141C_02215	148A1_01783	148A2_01790	148B_01721	149A_01804	149B_02232	161A_01162	164A1_02260	165B_01855	166B_01495	169B_02059	170A1_01660	172B_01883	172Bd_01438	174B_01949	174Bd_02136	178Ad_01471	179B_01132	181B_01790	182A_01197	185A1d_01855	185Bd_01864	190Ad_01439	190B_01444	199A2d_01878	199Bi_01197	199Bii_00957	204B_01031	10953_00067	C44Ad_02233
group_3447		membrane protein	40A2_01509	41A_01809	41B2_01747	43A1_02039	43A2_02153	43A3_02053	43B1_02081	43C2_02041	45A1_02178	60A2_01692	122B_02361	132A_01873	139A_02245	139B_01908	139C_02207	141A_01589	141B_01726	141C_01726	148A1_01725	148A2_01654	148B_01663	149A_01626	149B_01616	161A_01875	164A1_01984	165B_02121	166B_02158	169B_01634	170A1_01889	172B_01373	172Bd_01150	174B_01805	174Bd_01863	178Ad_01822	179B_01777	181B_01909	182A_01636	185A1d_01757	185Bd_01782	190Ad_01219	190B_01263	199A2d_01334	199Bi_02131	199Bii_02412	204B_02292	10953_00235	C44Ad_01967
group_3446		ATP-binding cassette domain-containing protein	40A2_01505	41A_01813	41B2_01751	43A1_02035	43A2_02157	43A3_02049	43B1_02085	43C2_02037	45A1_02182	60A2_01688	122B_02365	132A_01869	139A_02249	139B_01904	139C_02211	141A_01585	141B_01730	141C_01730	148A1_01729	148A2_01650	148B_01667	149A_01622	149B_01620	161A_01871	164A1_01980	165B_02125	166B_02162	169B_01630	170A1_01893	172B_01369	172Bd_01146	174B_01809	174Bd_01867	178Ad_01826	179B_01781	181B_01905	182A_01640	185A1d_01753	185Bd_01786	190Ad_01215	190B_01267	199A2d_01338	199Bi_02135	199Bii_02408	204B_02296	10953_00239	C44Ad_01971
metA	metA	homoserine O-succinyltransferase	40A2_01704	41A_01840	41B2_00557	43A1_02187	43A2_00337	43A3_02152	43B1_02223	43C2_02211	45A1_01553	60A2_02035	122B_01315	132A_01030	139A_01285	139B_01460	139C_01557	141A_02223	141B_02263	141C_02239	148A1_01758	148A2_01765	148B_01696	149A_01832	149B_02057	161A_01137	164A1_02298	165B_02356	166B_01469	169B_01305	170A1_01630	172B_01857	172Bd_01464	174B_01923	174Bd_02110	178Ad_01442	179B_01159	181B_01766	182A_01227	185A1d_01830	185Bd_01839	190Ad_01466	190B_01471	199A2d_00610	199Bi_01173	199Bii_00931	204B_01057	10953_01877	C44Ad_02315
group_3422		ABC transporter ATP-binding protein	40A2_01500	41A_01819	41B2_01757	43A1_02030	43A2_02162	43A3_02044	43B1_02090	43C2_02032	45A1_02186	60A2_01685	122B_02368	132A_01866	139A_02255	139B_01898	139C_02217	141A_01582	141B_01733	141C_01733	148A1_01735	148A2_01644	148B_01673	149A_01616	149B_01626	161A_01867	164A1_01974	165B_02131	166B_02166	169B_01627	170A1_01897	172B_01366	172Bd_01143	174B_01812	174Bd_01870	178Ad_01831	179B_01787	181B_01900	182A_01644	185A1d_01750	185Bd_01789	190Ad_01208	190B_01274	199A2d_01342	199Bi_02138	199Bii_02381	204B_02250	10953_00243	C44Ad_01977
kdsB~~~kdsB_1	kdsB;kdsB_1	3-deoxy-manno-octulosonate cytidylyltransferase	40A2_00019	41A_00508	41B2_00365	43A1_00900	43A2_00777	43A3_00955	43B1_00955	43C2_00955	45A1_00337	60A2_00575	122B_00088	132A_00124	139A_00816	139B_00392	139C_01114	141A_01465	141B_01521	141C_01578	148A1_00597	148A2_00019	148B_00339	149A_00119	149B_00277	161A_00083	164A1_01226	165B_00203	166B_00112	169B_00290	170A1_00499	172B_00330	172Bd_00405	174B_00333	174Bd_00333	178Ad_00436	179B_01563	181B_00242	182A_00074	185A1d_00377	185Bd_00377	190Ad_00338	190B_00218	199A2d_00077	199Bi_01949	199Bii_00172	204B_00452	10953_01807	C44Ad_00569
trmL	trmL	tRNA (uridine(34)/cytosine(34)/5- carboxymethylaminomethyluridine(34)-2'-O)- methyltransferase TrmL	40A2_00021	41A_00510	41B2_00363	43A1_00898	43A2_00775	43A3_00957	43B1_00957	43C2_00957	45A1_00339	60A2_00577	122B_00086	132A_00126	139A_00814	139B_00394	139C_01116	141A_01467	141B_01523	141C_01576	148A1_00595	148A2_00017	148B_00341	149A_00121	149B_00279	161A_00081	164A1_01228	165B_00201	166B_00110	169B_00292	170A1_00497	172B_00328	172Bd_00403	174B_00331	174Bd_00331	178Ad_00434	179B_01565	181B_00240	182A_00072	185A1d_00375	185Bd_00375	190Ad_00340	190B_00216	199A2d_00075	199Bi_01951	199Bii_00174	204B_00450	10953_01809	C44Ad_00567
cbiD	cbiD	cobalamin biosynthesis protein CbiD	40A2_00181	41A_00793	41B2_01192	43A1_01605	43A2_01969	43A3_01878	43B1_01836	43C2_01866	45A1_01412	60A2_01193	122B_00521	132A_00273	139A_00654	139B_00717	139C_00863	141A_00692	141B_00381	141C_00381	148A1_00007	148A2_00598	148B_00660	149A_00276	149B_00759	161A_00380	164A1_00127	165B_00061	166B_00965	169B_01009	170A1_00353	172B_02096	172Bd_01926	174B_00176	174Bd_00176	178Ad_00282	179B_00150	181B_00090	182A_00444	185A1d_00511	185Bd_00747	190Ad_00484	190B_00072	199A2d_01272	199Bi_00066	199Bii_00610	204B_00290	10953_01185	C44Ad_00341
cbiE	;cbiE	3-phosphoglycerate dehydrogenase;precorrin-6y C515-methyltransferase (decarboxylating) subunit CbiE;Formate dehydrogenase mitochondrial	40A2_00180;40A2_00179	41A_00794;41A_00795	41B2_01194;41B2_01193	43A1_01607;43A1_01606	43A2_01971;43A2_01970	43A3_01879;43A3_01880	43B1_01834;43B1_01835	43C2_01867;43C2_01868	45A1_01413;45A1_01414	60A2_01191;60A2_01192	122B_00520	132A_00272;132A_00271	139A_00656;139A_00655	139B_00718;139B_00719	139C_00865;139C_00864	141A_00694;141A_00693	141B_00383;141B_00382	141C_00383;141C_00382	148A1_00006;148A1_00005	148A2_00600;148A2_00599	148B_00662;148B_00661	149A_00274;149A_00275	149B_00760;149B_00761	161A_00378;161A_00379	164A1_00129;164A1_00128	165B_00062;165B_00063	166B_00963;166B_00964	169B_01010;169B_01011	170A1_00355;170A1_00354	172B_02095;172B_02094	172Bd_01924;172Bd_01925	174B_00178;174B_00177	174Bd_00177;174Bd_00178	178Ad_00284;178Ad_00283	179B_00148;179B_00149	181B_00092;181B_00091	182A_00443;182A_00442	185A1d_00509;185A1d_00510	185Bd_00745;185Bd_00746	190Ad_00482;190Ad_00483	190B_00073;190B_00074	199A2d_01273;199A2d_01274	199Bi_00065;199Bi_00064	199Bii_00611;199Bii_00612	204B_00292;204B_00291	10953_01186;10953_01187	C44Ad_00343;C44Ad_00342
group_3414		glycosyltransferase family 9 protein	40A2_00574	41A_00168	41B2_00074	43A1_00424	43A2_00108	43A3_00224	43B1_00224	43C2_00108	45A1_02434	60A2_00959	122B_00358	132A_00786	139A_00906	139B_00095	139C_01308	141A_00116	141B_00558	141C_00558	148A1_01176	148A2_01052	148B_01207	149A_02209	149B_01118	161A_01251	164A1_00751	165B_02099	166B_00438	169B_01407	170A1_00784	172B_01505	172Bd_02268	174B_00791	174Bd_00789	178Ad_01023	179B_00950	181B_01027	182A_01048	185A1d_01431	185Bd_01519	190Ad_01033	190B_01036	199A2d_00312	199Bi_01328	199Bii_00773	204B_01017	10953_02115	C44Ad_01935
group_3413		hypothetical protein	40A2_02138	41A_01631	41B2_00933	43A1_00217	43A2_00456	43A3_00407	43B1_00548	43C2_00407	45A1_00112	60A2_00219	122B_01036	132A_00413	139A_01788	139B_01493	139C_01020	141A_00404	141B_00093	141C_00093	148A1_00360;148A1_00358	148A2_00763;148A2_00761	148B_00823;148B_00825	149A_00564	149B_00392	161A_02114	164A1_02141	165B_01225;165B_01222;165B_01224	166B_01793	169B_00351	170A1_00066	172B_01655;172B_01656	172Bd_01326;172Bd_01325	174B_00439	174Bd_00534	178Ad_02271	179B_02502	181B_00444	182A_02011	185A1d_00839;185A1d_00837	185Bd_01931;185Bd_01929	190Ad_00903	190B_00821	199A2d_01083	199Bi_00562	199Bii_02162	204B_02320	10953_00896	C44Ad_00003
group_3412		MmcQ/YjbR family DNA-binding protein	40A2_00107	41A_00597	41B2_02490	43A1_00829	43A2_00706	43A3_01026	43B1_01026	43C2_01026	45A1_00414	60A2_01107	122B_00011	132A_00196	139A_00729	139B_00793	139C_01201	141A_01551	141B_01607	141C_01492	148A1_02095	148A2_02000	148B_02059	149A_00202	149B_00833	161A_02264	164A1_00201	165B_00132	166B_00035	169B_01084	170A1_00423	172B_00255	172Bd_00330	174B_00256	174Bd_00256	178Ad_00350	179B_00077	181B_00165	182A_00374	185A1d_00303	185Bd_00303	190Ad_00411	190B_00145	199A2d_01951	199Bi_02515	199Bii_00258	204B_00365	10953_01258	C44Ad_02299
group_3411		cobyrinate ac-diamide synthase	40A2_00189	41A_00786	41B2_01185	43A1_01598	43A2_01962	43A3_01871	43B1_01843	43C2_01859	45A1_01404	60A2_01200	122B_00528	132A_00279	139A_00646	139B_00712	139C_00855	141A_00684	141B_00373	141C_00373	148A1_00012	148A2_00593	148B_00655	149A_00283	149B_00752	161A_00387	164A1_00120	165B_00054	166B_00975	169B_01003	170A1_00347	172B_02103	172Bd_01933	174B_00170	174Bd_00170	178Ad_00275	179B_00157	181B_00086	182A_00450	185A1d_00519	185Bd_00755	190Ad_00490	190B_00066	199A2d_01268	199Bi_00072	199Bii_00604	204B_00284	10953_01179	C44Ad_00334
group_3409		1-deoxy-D-xylulose-5-phosphate synthase	40A2_01752	41A_01396	41B2_00605	43A1_02150	43A2_00374	43A3_02115	43B1_02186	43C2_02174	45A1_01499	60A2_02074	122B_01356	132A_00984	139A_01543	139B_01412	139C_01716	141A_02267	141B_02307	141C_02283	148A1_00976	148A2_00857	148B_00919	149A_01875	149B_02014	161A_01092	164A1_00618	165B_02281;165B_02282	166B_01405	169B_01267	170A1_01590	172B_01441	172Bd_02078	174B_01312	174Bd_01546	178Ad_01398	179B_01202	181B_02155	182A_01266	185A1d_02440	185Bd_02422	190Ad_01391	190B_01443	199A2d_00571	199Bi_01128	199Bii_00885	204B_01104	10953_01921	C44Ad_01988
group_3407		hypothetical protein	40A2_00300	41A_00673	41B2_01072	43A1_00059	43A2_00614	43A3_00565	43B1_00390	43C2_00565	45A1_01283	60A2_01318	122B_00642	132A_01743	139A_00532	139B_00592	139C_00742	141A_00565	141B_00254	141C_00254	148A1_00134	148A2_00471	148B_00533	149A_00398	149B_00637	161A_00520	164A1_00007	165B_00714	166B_01093	169B_02156	170A1_00231	172B_00094	172Bd_00226	174B_00054	174Bd_00054	178Ad_00157	179B_00269	181B_02306	182A_00567	185A1d_00627	185Bd_00863	190Ad_02182	190B_02158	199A2d_00400	199Bi_00394	199Bii_00490	204B_00171	10953_01060	C44Ad_00219
group_3404		metal ABC transporter ATP-binding protein	40A2_01183	41A_02214	41B2_02064	43A1_00584	43A2_01103	43A3_00676	43B1_00676	43C2_00828	45A1_02305	60A2_02169	122B_01693	132A_01408	139A_01976	139B_02088	139C_02040	141A_00802	141B_00858	141C_00858	148A1_02002	148A2_01950	148B_01951	149A_01305	149B_01848	161A_00676	164A1_01803	165B_01678	166B_02203	169B_00852	170A1_01291	172B_02075	172Bd_01879	174B_01973	174Bd_01925	178Ad_01893	179B_02342	181B_01617	182A_01877	185A1d_00922	185Bd_01967	190Ad_01729	190B_01747	199A2d_01913	199Bi_01542	199Bii_02193	204B_02186	10953_01554	C44Ad_01758
citC	citC	[citrate (pro-3S)-lyase] ligase	40A2_00674	41A_01699	41B2_01845	43A1_01108	43A2_01289	43A3_01193	43B1_01193	43C2_01193	45A1_01078	60A2_01546	122B_01796	132A_00651	139A_00185	139B_01697	139C_00060	141A_01168	141B_01224	141C_01224	148A1_01525	148A2_01392	148B_01471	149A_00772	149B_00600	161A_01647	164A1_00238	165B_00626	166B_01317	169B_00553	170A1_01766	172B_00538	172Bd_00836	174B_01618	174Bd_01763	178Ad_00824	179B_02291	181B_01120	182A_01528	185A1d_02192	185Bd_02230	190Ad_02302	190B_02302	199A2d_01786	199Bi_01859	199Bii_01321	204B_00631	10953_00685	C44Ad_00208
group_3393		DNA-processing protein DprA	40A2_00550	41A_00238	41B2_00144	43A1_00401	43A2_00131	43A3_00201	43B1_00201	43C2_00131	45A1_01124	60A2_00938	122B_00337	132A_00813	139A_00882	139B_00113	139C_01284	141A_00134	141B_00576	141C_00576	148A1_00855	148A2_00277	148B_00081	149A_02230	149B_01139	161A_01230	164A1_00728	165B_00956	166B_00369	169B_00030	170A1_00766	172B_01778	172Bd_01353	174B_02091	174Bd_02165	178Ad_01005	179B_00852	181B_00951	182A_00342	185A1d_01409	185Bd_01541	190Ad_00081	190B_00474	199A2d_00288	199Bi_01310	199Bii_00799	204B_02083	10953_02188	C44Ad_01914
group_3392		metal ABC transporter permease	40A2_00449	41A_00356	41B2_00261	43A1_00295	43A2_00237	43A3_00095	43B1_00095	43C2_00237	45A1_01999	60A2_00418	122B_00243	132A_00920	139A_01248	139B_00222	139C_00369	141A_00234	141B_00676	141C_00676	148A1_00755	148A2_00177	148B_00181	149A_02342	149B_00108	161A_00250	164A1_01641	165B_00387	166B_00260	169B_00137	170A1_00674	172B_00240	172Bd_00080	174B_01408	174Bd_01642	178Ad_00905	179B_02004	181B_01271	182A_00248	185A1d_01599	185Bd_01202	190Ad_00177	190B_00378	199A2d_02152	199Bi_02215	199Bii_00017	204B_01717	10953_01637	C44Ad_00509
group_3384		RluA family pseudouridine synthase	40A2_01857	41A_02168	41B2_02159	43A1_01335	43A2_01573	43A3_01478	43B1_01478	43C2_01478	45A1_01009	60A2_01597	122B_01826	132A_02112	139A_01860	139B_01997	139C_01906	141A_02065	141B_02194	141C_02001	148A1_01435	148A2_01302	148B_01373	149A_02024	149B_01912	161A_01728	164A1_01474	165B_01757	166B_01989	169B_01925	170A1_01981	172B_01177	172Bd_01649	174B_01507	174Bd_01245	178Ad_02094	179B_01840	181B_02035	182A_01682	185A1d_01922	185Bd_00674	190Ad_01588	190B_01593	199A2d_01671	199Bi_02427	199Bii_01744	204B_01534	10953_02312	C44Ad_02030
group_3376		PTS transporter subunit IIC	40A2_00981	41A_01014	41B2_01338	43A1_01438	43A2_01716	43A3_01607	43B1_01607	43C2_01705	45A1_00676	60A2_00857	122B_01221	132A_01250	139A_00246	139B_01034	139C_00679	141A_02115	141B_02144	141C_02143	148A1_01679	148A2_01449	148B_01617	149A_01081	149B_01361	161A_01438	164A1_00982	165B_01987	166B_00728	169B_01605	170A1_01084	172B_02284	172Bd_02236	174B_00698	174Bd_00679	178Ad_01306	179B_00607	181B_00675	182A_00933	185A1d_00242	185Bd_00242	190Ad_00685	190B_00657	199A2d_00933	199Bi_00860	199Bii_00271	204B_01604	10953_01323	C44Ad_00996
group_3367		D-alanyl-D-alanine carboxypeptidase	40A2_01278	41A_00862	41B2_00849	43A1_01200	43A2_01445	43A3_01285	43B1_01285	43C2_01349	45A1_00779	60A2_02185	122B_01462	132A_02050	139A_01955	139B_01304	139C_01985	141A_01384	141B_01440	141C_01334	148A1_01828	148A2_01847	148B_01779	149A_01403	149B_01985	161A_02147	164A1_01172	165B_01318	166B_02059	169B_01872	170A1_01489	172B_00524	172Bd_00474	174B_01872	174Bd_02059	178Ad_02148	179B_02391	181B_02075	182A_01367	185A1d_02111	185Bd_02182	190Ad_02187	190B_02195	199A2d_01472	199Bi_02352	199Bii_00998	204B_01320	10953_00446	C44Ad_01682
group_3358		biotin--[acetyl-CoA-carboxylase] ligase	40A2_01596	41A_02148	41B2_02088	43A1_01852	43A2_02033	43A3_01942	43B1_01929	43C2_01930	45A1_01602	60A2_02105	122B_02100	132A_01140	139A_02170	139B_01798	139C_02151	141A_01932	141B_02035	141C_02187	148A1_01952	148A2_01897	148B_01832	149A_01718	149B_01546	161A_02035	164A1_02006	165B_01244	166B_01559	169B_01803	170A1_02096	172B_00885	172Bd_01004	174B_01023	174Bd_01141	178Ad_02300	179B_01067	181B_01855	182A_02156	185A1d_02159	185Bd_02197	190Ad_01690	190B_02176	199A2d_01543	199Bi_01264	199Bii_02072	204B_02278	10953_00146	C44Ad_01575
group_3357		transcription repressor NadR	40A2_01355	41A_00936	41B2_00775	43A1_01276	43A2_01369	43A3_01361	43B1_01361	43C2_01273	45A1_00857	60A2_01798	122B_01530	132A_01575	139A_01080	139B_01231	139C_01491	141A_01314	141B_01370	141C_01404	148A1_01876	148A2_01200	148B_01860	149A_01484	149B_02113	161A_01523	164A1_01105	165B_01545	166B_01662	169B_01170	170A1_01419	172B_00451	172Bd_00547	174B_01755	174Bd_01026	178Ad_01574	179B_00688	181B_00550	182A_01437	185A1d_01320	185Bd_01350	190Ad_01935	190B_01857	199A2d_00794	199Bi_01703	199Bii_01073	204B_01387	10953_00366	C44Ad_01827
thiH	thiH	2-iminoacetate synthase ThiH	40A2_01113	41A_02247	41B2_01680	43A1_00660	43A2_01034	43A3_00745	43B1_00745	43C2_00759	45A1_01877	60A2_01408	122B_01953	132A_01471	139A_02206	139B_02168	139C_02116	141A_00864	141B_00920	141C_00920	148A1_01304	148A2_02269	148B_01291	149A_01242	149B_00987	161A_00738	164A1_01070	165B_02318	166B_00578	169B_00777	170A1_01227	172B_00673	172Bd_00757	174B_02193	174Bd_02244	178Ad_01957	179B_01288	181B_01682	182A_01808	185A1d_00990	185Bd_01721	190Ad_01787	190B_01682	199A2d_02141	199Bi_02585	199Bii_01493	204B_01189	10953_01488	C44Ad_02129
group_3356		NAD(P)-dependent oxidoreductase	40A2_00932	41A_01058	41B2_01294	43A1_01482	43A2_01760	43A3_01563	43B1_01563	43C2_01749	45A1_00628	60A2_00814	122B_01177	132A_01295	139A_00291	139B_00989	139C_00634	141A_02159	141B_02100	141C_02099	148A1_01634	148A2_01494	148B_01572	149A_01038	149B_01404	161A_01392	164A1_00937	165B_01940	166B_00772	169B_01557	170A1_01038	172B_00770	172Bd_01102	174B_00652	174Bd_00725	178Ad_01262	179B_00561	181B_00727	182A_00887	185A1d_00195	185Bd_00195	190Ad_00731	190B_00611	199A2d_00985	199Bi_00907	199Bii_00316	204B_01649	10953_01278	C44Ad_00947
group_3355		septum site-determining protein MinC	40A2_00833	41A_01175	41B2_01431	43A1_01931	43A2_01672	43A3_01687	43B1_01687	43C2_01577	45A1_00540	60A2_00687	122B_02227	132A_01961	139A_00395	139B_00888	139C_00530	141A_01749	141B_01835	141C_01805	148A1_01091	148A2_00967	148B_01065	149A_00947	149B_01675	161A_02220	164A1_01887	165B_01055	166B_00865	169B_01704	170A1_00960	172B_01721	172Bd_00878	174B_01221	174Bd_01449	178Ad_01184	179B_00480	181B_00827	182A_00807	185A1d_00090	185Bd_00090	190Ad_01359	190B_01364	199A2d_00675	199Bi_00996	199Bii_00412	204B_01433	10953_00526	C44Ad_01252
minD	minD	septum site-determining protein MinD	40A2_00832	41A_01176	41B2_01430	43A1_01930	43A2_01671	43A3_01686	43B1_01686	43C2_01576	45A1_00539	60A2_00686	122B_02226	132A_01962	139A_00396	139B_00887	139C_00529	141A_01750	141B_01834	141C_01806	148A1_01092	148A2_00968	148B_01064	149A_00946	149B_01676	161A_02221	164A1_01886	165B_01054	166B_00866	169B_01705	170A1_00959	172B_01722	172Bd_00877	174B_01220	174Bd_01448	178Ad_01183	179B_00479	181B_00828	182A_00806	185A1d_00089	185Bd_00089	190Ad_01358	190B_01363	199A2d_00674	199Bi_00997	199Bii_00413	204B_01434	10953_00527	C44Ad_01251
group_3345		SDR family oxidoreductase	40A2_00928	41A_01062	41B2_01290	43A1_01486	43A2_01764	43A3_01559	43B1_01559	43C2_01753	45A1_00624	60A2_00810	122B_01173	132A_01299	139A_00295	139B_00985	139C_00630	141A_02163	141B_02096	141C_02095	148A1_01630	148A2_01498	148B_01568	149A_01034	149B_01408	161A_01388	164A1_00933	165B_01936	166B_00776	169B_01553	170A1_01034	172B_00774	172Bd_01106	174B_00648	174Bd_00729	178Ad_01258	179B_00557	181B_00731	182A_00883	185A1d_00191	185Bd_00191	190Ad_00735	190B_00607	199A2d_00989	199Bi_00911	199Bii_00320	204B_01653	10953_01274	C44Ad_00943
group_3343		ABC transporter ATP-binding protein/permease	40A2_00886	41A_01119	41B2_01233	43A1_01529	43A2_01807	43A3_01516	43B1_01516	43C2_01796	45A1_00581	60A2_00753	122B_01131	132A_01346	139A_00337	139B_00945	139C_00588	141A_01705	141B_01879	141C_01761	148A1_01588	148A2_01540	148B_01526	149A_00991	149B_01451	161A_01347	164A1_00890	165B_01119	166B_00820	169B_01510	170A1_00990	172B_00816	172Bd_00933	174B_00605	174Bd_00772	178Ad_01216	179B_00513	181B_00785	182A_00839	185A1d_00137	185Bd_00137	190Ad_00776	190B_00566	199A2d_00728	199Bi_00954	199Bii_00363	204B_01696	10953_00003	C44Ad_00899
group_3339		(d)CMP kinase	40A2_00997	41A_02274	41B2_02218	43A1_00790	43A2_00904	43A3_00875	43B1_00875	43C2_00629	45A1_00692	60A2_02536	122B_01238	132A_01235	139A_02140	139B_01047	139C_02201	141A_01009	141B_01065	141C_01065	148A1_02176	148A2_02081	148B_02074	149A_01103	149B_00848	161A_00853	164A1_02087	165B_02335	166B_00714	169B_00634	170A1_01098	172B_01810	172Bd_01385	174B_00719	174Bd_00658	178Ad_01753	179B_01431	181B_00658	182A_00947	185A1d_00259	185Bd_00259	190Ad_00669	190B_00673	199A2d_00921	199Bi_00844	199Bii_02237	204B_02036	10953_01338	C44Ad_01448
trmB	trmB	tRNA (guanosine(46)-N7)-methyltransferase TrmB	40A2_00996	41A_02273	41B2_02219	43A1_00791	43A2_00903	43A3_00876	43B1_00876	43C2_00628	45A1_00691	60A2_02537	122B_01237	132A_01236	139A_02141	139B_01046	139C_02202	141A_01010	141B_01066	141C_01066	148A1_02177	148A2_02082	148B_02073	149A_01102	149B_00847	161A_00854	164A1_02086	165B_02334	166B_00715	169B_00633	170A1_01097	172B_01809	172Bd_01384	174B_00718	174Bd_00659	178Ad_01754	179B_01432	181B_00660	182A_00946	185A1d_00258	185Bd_00258	190Ad_00670	190B_00672	199A2d_00922	199Bi_00845	199Bii_02238	204B_02035	10953_01337	C44Ad_01447
group_3338		hypothetical protein	40A2_01941	41A_00021	41B2_02441	43A1_00505	43A2_00027	43A3_00305	43B1_00305	43C2_00027	45A1_02048	60A2_02253	122B_00439	132A_01823	139A_00985	139B_00016	139C_01387	141A_00031	141B_00473	141C_00473	148A1_01254	148A2_01130	148B_01129	149A_02129	149B_01038	161A_01329	164A1_00830	165B_01892	166B_00519	169B_01487	170A1_00863	172B_01103	172Bd_00618	174B_00872	174Bd_00870	178Ad_01103	179B_01027	181B_01563	182A_01128	185A1d_01512	185Bd_01438	190Ad_00954	190B_00957	199A2d_01130	199Bi_01413	199Bii_00694	204B_00938	10953_02036	C44Ad_01016
group_3333		MBL fold metallo-hydrolase	40A2_00226	41A_00750	41B2_01149	43A1_01562	43A2_01926	43A3_01835	43B1_01879	43C2_01823	45A1_01366	60A2_01237	122B_00566	132A_00316	139A_00611	139B_00677	139C_00820	141A_00646	141B_00335	141C_00335	148A1_00048	148A2_00557	148B_00619	149A_00318	149B_00717	161A_00424	164A1_00087	165B_00019	166B_01013	169B_00964	170A1_00311	172B_00016	172Bd_00304	174B_00133	174Bd_00133	178Ad_00237	179B_00191	181B_00051	182A_00487	185A1d_00553	185Bd_00789	190Ad_00523	190B_00033	199A2d_01231	199Bi_00109	199Bii_00567	204B_00248	10953_01141	C44Ad_00299
group_3331		toxin-antitoxin system YwqK family antitoxin	40A2_00753	41A_02049	41B2_01356	43A1_02299	43A2_02375	43A3_02307	43B1_02300	43C2_02319	45A1_00464	60A2_00618	122B_01963	132A_02329	139A_00469	139B_00817	139C_00456	141A_01829	141B_01755	141C_01885	148A1_01170	148A2_01046	148B_00986	149A_00864	149B_02311	161A_02301	164A1_02335	165B_02152	166B_00937	169B_02246	170A1_00884	172B_01936	172Bd_01607	174B_02353	174Bd_02206	178Ad_01108	179B_00394	181B_00915	182A_00730	185A1d_00002	185Bd_00002	190Ad_02328	190B_02327	199A2d_02176	199Bi_02683	199Bii_02419	204B_02316	10953_00607	C44Ad_02419
dusB	dusB	tRNA dihydrouridine synthase DusB	40A2_00411	41A_00391	41B2_00482	43A1_01688	43A2_00272	43A3_00060	43B1_00060	43C2_00272	45A1_01697	60A2_00448	122B_00214	132A_00955	139A_01418	139B_00257	139C_00332	141A_00272	141B_00714	141C_00714	148A1_00719	148A2_00141	148B_00217	149A_02376	149B_00142	161A_00204	164A1_01607	165B_00347	166B_00231	169B_00169	170A1_00639	172B_00205	172Bd_00115	174B_01058	174Bd_01286	178Ad_00570	179B_02040	181B_01306	182A_00215	185A1d_01566	185Bd_01235	190Ad_00214	190B_00341	199A2d_00508	199Bi_02065	199Bii_00054	204B_01752	10953_01670	C44Ad_00543
murJ~~~murJ_1	murJ;murJ_1	murein biosynthesis integral membrane protein MurJ	40A2_00398	41A_00405	41B2_00468	43A1_01658	43A2_00302	43A3_00030	43B1_00030	43C2_00302	45A1_01710	60A2_00464	122B_00200	132A_00020	139A_01432	139B_00278	139C_00318	141A_00286	141B_00728	141C_00728	148A1_00704	148A2_00126	148B_00232	149A_00014	149B_00172	161A_00190	164A1_01313	165B_00315	166B_00217	169B_00182	170A1_00625	172B_00190	172Bd_00130	174B_01089	174Bd_01317	178Ad_00556	179B_01441	181B_01319	182A_00202	185A1d_01553	185Bd_01248	190Ad_00229	190B_00326	199A2d_00488	199Bi_02052	199Bii_00068	204B_00555	10953_01683	C44Ad_00675
group_3326		SMC family ATPase	40A2_02004	41A_00147	41B2_00053	43A1_00446	43A2_00086	43A3_00246	43B1_00246	43C2_00086	45A1_02107	60A2_00981	122B_00380	132A_00764	139A_00928	139B_00073	139C_01330	141A_00092	141B_00534	141C_00534	148A1_01198	148A2_01074	148B_01185	149A_02186	149B_01095	161A_01273	164A1_00773	165B_02076	166B_00461	169B_01429	170A1_00806	172B_01045	172Bd_00676	174B_00813	174Bd_00811	178Ad_01047	179B_00972	181B_01506	182A_01070	185A1d_01453	185Bd_01497	190Ad_01012	190B_01015	199A2d_01184	199Bi_01349	199Bii_00751	204B_00995	10953_02093	C44Ad_01073
group_3324		hypothetical protein	40A2_02000	41A_00145	41B2_00051	43A1_00448	43A2_00084	43A3_00248	43B1_00248	43C2_00084	45A1_02103	60A2_00985	122B_00382	132A_00762	139A_00930	139B_00071	139C_01332	141A_00090	141B_00532	141C_00532	148A1_01200	148A2_01076	148B_01183	149A_02184	149B_01093	161A_01275	164A1_00775	165B_02074	166B_00463	169B_01431	170A1_00808	172B_01049	172Bd_00672	174B_00815	174Bd_00813	178Ad_01049	179B_00974	181B_01510	182A_01072	185A1d_01457	185Bd_01493	190Ad_01010	190B_01013	199A2d_01182	199Bi_01351	199Bii_00749	204B_00993	10953_02091	C44Ad_01071
group_3321		AAA family ATPase	40A2_02301	41A_01213	41B2_01500	43A1_00145	43A2_00528	43A3_00479	43B1_00476	43C2_00479	45A1_00201	60A2_00083	122B_00727	132A_01659	139A_01816	139B_00501	139C_01865	141A_00482	141B_00171	141C_00171	148A1_00223	148A2_00382	148B_00444	149A_00496	149B_01169	161A_00603	164A1_00498	165B_00807	166B_01182	169B_01332	170A1_00142	172B_01237	172Bd_01038	174B_02030	174Bd_02004	178Ad_00070	179B_00361	181B_00360	182A_00658	185A1d_00689	185Bd_00499	190Ad_01826	190B_01766	199A2d_00195	199Bi_00482	199Bii_01165	204B_00075	10953_00971	C44Ad_00700
group_3320		alpha-2-macroglobulin family protein	40A2_00545	41A_00242	41B2_00148	43A1_00394	43A2_00138	43A3_00194	43B1_00194	43C2_00138	45A1_01119	60A2_00931	122B_00331	132A_00818	139A_00875	139B_00117	139C_01277	141A_00138	141B_00580	141C_00580	148A1_00851	148A2_00273	148B_00085	149A_02237	149B_00003	161A_01226	164A1_01748	165B_00951	166B_00365	169B_00034	170A1_00762	172B_01773	172Bd_01348	174B_02086	174Bd_02160	178Ad_01001	179B_00848	181B_00946	182A_00338	185A1d_01404	185Bd_01546	190Ad_00084	190B_00471	199A2d_00283	199Bi_01306	199Bii_00803	204B_02087	10953_02192	C44Ad_00405
group_3319		hypothetical protein	40A2_01180	41A_02211	41B2_02067	43A1_00587	43A2_01100	43A3_00679	43B1_00679	43C2_00825	45A1_02302	60A2_02172	122B_01690	132A_01411	139A_01973	139B_02085	139C_02037	141A_00805	141B_00861	141C_00861	148A1_01999	148A2_01947	148B_01954	149A_01302	149B_01851	161A_00679	164A1_01806	165B_01675	166B_02200	169B_00849	170A1_01288	172B_02078	172Bd_01876	174B_01970	174Bd_01922	178Ad_01896	179B_02339	181B_01620	182A_01880	185A1d_00925	185Bd_01964	190Ad_01732	190B_01744	199A2d_01910	199Bi_01545	199Bii_02190	204B_02183	10953_01551	C44Ad_01761
group_3312		elongation factor Ts	40A2_01012	41A_02289	41B2_02203	43A1_00774	43A2_00920	43A3_00859	43B1_00859	43C2_00645	45A1_00707	60A2_02545	122B_01254	132A_01206	139A_02123	139B_01062	139C_02184	141A_00993	141B_01049	141C_01049	148A1_02161	148A2_02066	148B_02089	149A_01120	149B_00865	161A_00837	164A1_02104	165B_01476	166B_00699	169B_00650	170A1_01119	172B_01825	172Bd_01400	174B_00747	174Bd_00630	178Ad_01737	179B_01415	181B_00642	182A_00968	185A1d_01700	185Bd_01587	190Ad_00654	190B_00688	199A2d_00905	199Bi_00811	199Bii_02220	204B_02173	10953_01354	C44Ad_01465
group_3309		GTPase Era	40A2_00730	41A_02428	41B2_02366	43A1_02356	43A2_02350	43A3_02357	43B1_02349	43C2_02357	45A1_02380	60A2_01484	122B_01745	132A_00711	139A_02237	139B_01755	139C_02245	141A_01227	141B_01283	141C_01283	148A1_02283	148A2_02237	148B_02269	149A_00840	149B_02207	161A_01582	164A1_02199	165B_00677	166B_01263	169B_00610	170A1_01712	172B_00606	172Bd_01956	174B_02151	174Bd_02182	178Ad_02360	179B_02546	181B_01170	182A_02351	185A1d_02056	185Bd_02079	190Ad_01969	190B_01908	199A2d_02218	199Bi_01796	199Bii_02018	204B_02116	10953_00631	C44Ad_02214
group_3306		DNA metabolism protein	40A2_00166	41A_00813	41B2_01212	43A1_01622	43A2_01986	43A3_01895	43B1_01819	43C2_01883	45A1_01426	60A2_01174	122B_00503	132A_00253	139A_00674	139B_00736	139C_00883	141A_00711	141B_00400	141C_00400	148A1_02203	148A2_02108	148B_02141	149A_00257	149B_00778	161A_00360	164A1_00146	165B_00076	166B_00946	169B_01026	170A1_00368	172B_02081	172Bd_01911	174B_00196	174Bd_00196	178Ad_00295	179B_00133	181B_00109	182A_00429	185A1d_00496	185Bd_00732	190Ad_00469	190B_00087	199A2d_01285	199Bi_00046	199Bii_00629	204B_00309	10953_01203	C44Ad_00360
aroC	aroC	chorismate synthase	40A2_00149	41A_02324	41B2_02286	43A1_02307	43A2_02302	43A3_02327	43B1_02330	43C2_02328	45A1_00456	60A2_01150	122B_00479	132A_00239	139A_00688	139B_00752	139C_01242	141A_00725	141B_00414	141C_00414	148A1_02189	148A2_02094	148B_02127	149A_00243	149B_00792	161A_00345	164A1_00160	165B_00090	166B_02267	169B_01040	170A1_00382	172B_01978	172Bd_01784	174B_00210	174Bd_00210	178Ad_00309	179B_00119	181B_00123	182A_00415	185A1d_02383	185Bd_02364	190Ad_00455	190B_00101	199A2d_01992	199Bi_00032	199Bii_00653	204B_00323	10953_01217	C44Ad_00374
group_3299		cysteine synthase family protein	40A2_00293	41A_00680	41B2_01079	43A1_00052	43A2_00621	43A3_00572	43B1_00383	43C2_00572	45A1_01291	60A2_01311	122B_00635	132A_00391	139A_00539	139B_00599	139C_00749	141A_00572	141B_00261	141C_00261	148A1_00127	148A2_00478	148B_00540	149A_00391	149B_00644	161A_00513	164A1_00014	165B_00707	166B_01086	169B_02149	170A1_00238	172B_00086	172Bd_00234	174B_00061	174Bd_00061	178Ad_00164	179B_00262	181B_02235	182A_00560	185A1d_00620	185Bd_00856	190Ad_02066	190B_01955	199A2d_02042	199Bi_00386	199Bii_00497	204B_00178	10953_01067	C44Ad_00226
nusB	nusB	transcription antitermination factor NusB	40A2_01007	41A_02284	41B2_02208	43A1_00779	43A2_00915	43A3_00864	43B1_00864	43C2_00640	45A1_00702	60A2_02550	122B_01249	132A_01211	139A_02128	139B_01057	139C_02189	141A_00998	141B_01054	141C_01054	148A1_02166	148A2_02071	148B_02084	149A_01115	149B_00860	161A_00842	164A1_02099	165B_02345	166B_00704	169B_00645	170A1_01114	172B_01820	172Bd_01395	174B_00742	174Bd_00635	178Ad_01742	179B_01420	181B_00647	182A_00963	185A1d_01695	185Bd_01592	190Ad_00659	190B_00683	199A2d_00910	199Bi_00816	199Bii_02225	204B_02178	10953_01348	C44Ad_01460
group_3290		ribonuclease HII	40A2_01858	41A_02169	41B2_02158	43A1_01336	43A2_01572	43A3_01477	43B1_01477	43C2_01477	45A1_01008	60A2_01598	122B_01827	132A_02113	139A_01859	139B_01998	139C_01907	141A_02064	141B_02195	141C_02002	148A1_01434	148A2_01301	148B_01372	149A_02025	149B_01911	161A_01727	164A1_01473	165B_01758	166B_01988	169B_01926	170A1_01980	172B_01176	172Bd_01648	174B_01508	174Bd_01244	178Ad_02095	179B_01841	181B_02034	182A_01683	185A1d_01921	185Bd_00675	190Ad_01587	190B_01592	199A2d_01670	199Bi_02428	199Bii_01743	204B_01535	10953_02311	C44Ad_02031
group_3285		hypothetical protein	40A2_00192	41A_00783	41B2_01182	43A1_01595	43A2_01959	43A3_01868	43B1_01846	43C2_01856	45A1_01401	60A2_01203	122B_00531	132A_00282	139A_00643	139B_00709	139C_00852	141A_00681	141B_00370	141C_00370	148A1_00015	148A2_00590	148B_00652	149A_00286	149B_00749	161A_00390	164A1_00117	165B_00051	166B_00978	169B_01000	170A1_00344	172B_02106	172Bd_01936	174B_00167	174Bd_00167	178Ad_00272	179B_00160	181B_00083	182A_00453	185A1d_00522	185Bd_00758	190Ad_00493	190B_00063	199A2d_01265	199Bi_00075	199Bii_00601	204B_00281	10953_01176	C44Ad_00331
group_3284		threonine-phosphate decarboxylase	40A2_00190	41A_00785	41B2_01184	43A1_01597	43A2_01961	43A3_01870	43B1_01844	43C2_01858	45A1_01403	60A2_01201	122B_00529	132A_00280	139A_00645	139B_00711	139C_00854	141A_00683	141B_00372	141C_00372	148A1_00013	148A2_00592	148B_00654	149A_00284	149B_00751	161A_00388	164A1_00119	165B_00053	166B_00976	169B_01002	170A1_00346	172B_02104	172Bd_01934	174B_00169	174Bd_00169	178Ad_00274	179B_00158	181B_00085	182A_00451	185A1d_00520	185Bd_00756	190Ad_00491	190B_00065	199A2d_01267	199Bi_00073	199Bii_00603	204B_00283	10953_01178	C44Ad_00333
dnaN_2~~~dnaN_1	dnaN_2;dnaN_1	DNA polymerase III subunit beta	40A2_00508	41A_00303	41B2_00208	43A1_00348	43A2_00184	43A3_00148	43B1_00148	43C2_00184	45A1_01942	60A2_00884	122B_00285	132A_00864	139A_01187	139B_00159	139C_00430	141A_00178	141B_00620	141C_00620	148A1_00807	148A2_00229	148B_00129	149A_02281	149B_00047	161A_00303	164A1_01701	165B_00889	166B_00313	169B_00081	170A1_00728	172B_00999	172Bd_00024	174B_01352	174Bd_01586	178Ad_00961	179B_00803	181B_01215	182A_00304	185A1d_02142	185Bd_01147	190Ad_00125	190B_00430	199A2d_01379	199Bi_02161	199Bii_01766	204B_01829	10953_02232	C44Ad_00449
group_3271		hypothetical protein	40A2_00892	41A_01097	41B2_01255	43A1_01522	43A2_01800	43A3_01523	43B1_01523	43C2_01789	45A1_00589	60A2_00775	122B_01138	132A_01339	139A_00330	139B_00950	139C_00595	141A_01698	141B_01886	141C_01754	148A1_01595	148A2_01533	148B_01533	149A_00998	149B_01444	161A_01352	164A1_00897	165B_01124	166B_00813	169B_01517	170A1_00997	172B_00811	172Bd_00938	174B_00612	174Bd_00765	178Ad_01223	179B_00520	181B_00767	182A_00846	185A1d_00155	185Bd_00155	190Ad_00771	190B_00571	199A2d_00735	199Bi_00947	199Bii_00356	204B_01689	10953_00010	C44Ad_00907
group_3264		GNAT family N-acetyltransferase	40A2_00274	41A_00705	41B2_01104	43A1_00028	43A2_00645	43A3_00596	43B1_00359	43C2_00596	45A1_01318	60A2_01286	122B_00611	132A_00363	139A_00564	139B_00631	139C_00773	141A_00597	141B_00286	141C_00286	148A1_00093	148A2_00512	148B_00574	149A_00367	149B_00668	161A_00489	164A1_00038	165B_02206	166B_01061	169B_00917	170A1_00263	172B_00064	172Bd_00256	174B_00088	174Bd_00088	178Ad_00190	179B_00238	181B_00002	182A_00535	185A1d_00601	185Bd_00837	190Ad_02046	190B_01975	199A2d_02013	199Bi_00352	199Bii_00522	204B_00203	10953_01092	C44Ad_00250
trpB	trpB	tryptophan synthase subunit beta	40A2_00676	41A_01701	41B2_01847	43A1_01110	43A2_01291	43A3_01195	43B1_01195	43C2_01195	45A1_01076	60A2_01544	122B_01794	132A_00654	139A_00187	139B_01699	139C_00058	141A_01171	141B_01227	141C_01227	148A1_01527	148A2_01394	148B_01469	149A_00775	149B_00603	161A_01641	164A1_00236	165B_00631	166B_01315	169B_00556	170A1_01763	172B_00540	172Bd_00834	174B_01621	174Bd_01766	178Ad_00830	179B_02285	181B_01123	182A_01534	185A1d_02185	185Bd_02223	190Ad_02308	190B_02296	199A2d_01792	199Bi_01856	199Bii_01324	204B_00628	10953_00682	C44Ad_00211
group_3250		TonB-dependent receptor	40A2_01981	41A_00126	41B2_00032	43A1_00469	43A2_00063	43A3_00269	43B1_00269	43C2_00063	45A1_02085	60A2_02514	122B_00400;122B_00401	132A_00741	139A_00949	139B_00053	139C_01351	141A_00072	141B_00514	141C_00514	148A1_01218	148A2_01094	148B_01165	149A_02166	149B_01075	161A_01293	164A1_00793	165B_01932	166B_00482	169B_01449	170A1_00826	172B_01066	172Bd_00655	174B_00836	174Bd_00834	178Ad_01067	179B_00992	181B_01528	182A_01090	185A1d_01474	185Bd_01476	190Ad_00992	190B_00995	199A2d_01166	199Bi_01377	199Bii_00731	204B_00975	10953_02073	C44Ad_01053
group_3236		radical SAM protein	40A2_00858	41A_01141	41B2_01465	43A1_01957	43A2_01698	43A3_01713	43B1_01713	43C2_01603	45A1_00563	60A2_00721	122B_02254	132A_01937	139A_00360	139B_00920	139C_00565	141A_01723	141B_01861	141C_01779	148A1_01056	148A2_00932	148B_01100	149A_00972	149B_01650	161A_02197	164A1_00870	165B_01093	166B_00843	169B_02135	170A1_00983	172B_00845	172Bd_00904	174B_01245	174Bd_01473	178Ad_01209	179B_00506	181B_00803	182A_00832	185A1d_00116	185Bd_00116	190Ad_01382	190B_01387	199A2d_00704	199Bi_00968	199Bii_00389	204B_01409	10953_00503	C44Ad_01279
group_3231		GNAT family N-acetyltransferase	40A2_01282	41A_00866	41B2_00845	43A1_01204	43A2_01441	43A3_01289	43B1_01289	43C2_01345	45A1_00783	60A2_02181	122B_01466	132A_02054	139A_01959	139B_01300	139C_01981	141A_01380	141B_01436	141C_01338	148A1_01824	148A2_01851	148B_01783	149A_01407	149B_01989	161A_02143	164A1_01168	165B_01322	166B_02055	169B_01876	170A1_01485	172B_00520	172Bd_00478	174B_01876	174Bd_02063	178Ad_02152	179B_02387	181B_02071	182A_01371	185A1d_02115	185Bd_02186	190Ad_02191	190B_02191	199A2d_01476	199Bi_02348	199Bii_01002	204B_01324	10953_00442	C44Ad_01686
group_3216		hypothetical protein	40A2_02087	41A_01583	41B2_00981	43A1_00262	43A2_00411	43A3_00362	43B1_00593	43C2_00362	45A1_00068	60A2_00265	122B_00985	132A_00458	139A_01743	139B_01539	139C_00975	141A_02352	141B_02346	141C_02362	148A1_00406	148A2_00715	148B_00777	149A_00610	149B_00438	161A_00893	164A1_00395	165B_01178	166B_01746	169B_00401	170A1_00015	172B_02191	172Bd_02101	174B_00485	174Bd_00488	178Ad_00592	179B_01913	181B_00484	182A_02061	185A1d_02430	185Bd_01880	190Ad_00858	190B_00866	199A2d_01040	199Bi_00607	199Bii_01230	204B_00827	10953_00845	C44Ad_00050
trkA	trkA	Trk system potassium transporter TrkA	40A2_00759	41A_02054	41B2_01361	43A1_02290	43A2_01711	43A3_02316	43B1_02309	43C2_02310	45A1_00470	60A2_00624	122B_01967	132A_02336	139A_00464	139B_00823	139C_00461	141A_01822	141B_01762	141C_01878	148A1_01163	148A2_01039	148B_00993	149A_00872	149B_02273	161A_02306	164A1_01596	165B_02158	166B_00933	169B_01774	170A1_00890	172B_01942	172Bd_01601	174B_02337	174Bd_02338	178Ad_01114	179B_00403	181B_00907	182A_00736	185A1d_00008	185Bd_00008	190Ad_02322	190B_02333	199A2d_02182	199Bi_01067	199Bii_02400	204B_02301	10953_00603	C44Ad_02255
group_3196		hypothetical protein	40A2_00147	41A_02326	41B2_02288	43A1_02309	43A2_02300	43A3_02329	43B1_02328	43C2_02326	45A1_00454	60A2_01148	122B_00477	132A_00237	139A_00690	139B_00754	139C_01240	141A_00727	141B_00416	141C_00416	148A1_02187	148A2_02092	148B_02125	149A_00241	149B_00794	161A_00343	164A1_00162	165B_00092	166B_02269	169B_01042	170A1_00384	172B_01980	172Bd_01782	174B_00212	174Bd_00212	178Ad_00311	179B_00117	181B_00125	182A_00413	185A1d_02381	185Bd_02366	190Ad_00453	190B_00103	199A2d_01990	199Bi_00030	199Bii_00655	204B_00325	10953_01219	C44Ad_00376
mreC	mreC	rod shape-determining protein MreC	40A2_01718	41A_01364	41B2_00573	43A1_02175	43A2_00349	43A3_02140	43B1_02211	43C2_02199	45A1_01539	60A2_02049	122B_01326	132A_01017	139A_01513	139B_01446	139C_01686	141A_02236	141B_02276	141C_02252	148A1_00945	148A2_00826	148B_00888	149A_01843	149B_02046	161A_01125	164A1_00586	165B_02254	166B_01377	169B_01294	170A1_01617	172B_02157	172Bd_02002	174B_01912	174Bd_02099	178Ad_01429	179B_01170	181B_02124	182A_01240	185A1d_01816	185Bd_01825	190Ad_01478	190B_01483	199A2d_00596	199Bi_01162	199Bii_00919	204B_01069	10953_01888	C44Ad_02021
group_3191		flavodoxin	40A2_01750	41A_01394	41B2_00603	43A1_02152	43A2_00372	43A3_02117	43B1_02188	43C2_02176	45A1_01501	60A2_02072	122B_01354	132A_00986	139A_01541	139B_01414	139C_01714	141A_02265	141B_02305	141C_02281	148A1_00974	148A2_00855	148B_00917	149A_01873	149B_02016	161A_01094	164A1_00616	165B_02279	166B_01403	169B_01269	170A1_01592	172B_01443	172Bd_02080	174B_01314	174Bd_01548	178Ad_01400	179B_01200	181B_02153	182A_01264	185A1d_02231	185Bd_02245	190Ad_01518	190B_01523	199A2d_00573	199Bi_01130	199Bii_00887	204B_01102	10953_01919	C44Ad_01990
group_3187		protease	40A2_01587	41A_02451	41B2_02410	43A1_01865	43A2_02046	43A3_01955	43B1_01916	43C2_01943	45A1_01587	60A2_02096	122B_02519	132A_01149	139A_02365	139B_01788	139C_02341	141A_01920	141B_02047	141C_02199	148A1_01961	148A2_01888	148B_01841	149A_01708	149B_02257	161A_02045	164A1_02265	165B_01235	166B_01568	169B_01814	170A1_02252	172B_00875	172Bd_01013	174B_01032	174Bd_01151	178Ad_02309	179B_01057	181B_01866	182A_02390	185A1d_02168	185Bd_02206	190Ad_01681	190B_02167	199A2d_01558;199A2d_01559	199Bi_01273	199Bii_02083	204B_02051	10953_00159	C44Ad_02239
group_3182		hypothetical protein	40A2_01508	41A_01810	41B2_01748	43A1_02038	43A2_02154	43A3_02052	43B1_02082	43C2_02040	45A1_02179	60A2_01691	122B_02362	132A_01872	139A_02246	139B_01907	139C_02208	141A_01588	141B_01727	141C_01727	148A1_01726	148A2_01653	148B_01664	149A_01625	149B_01617	161A_01874	164A1_01983	165B_02122	166B_02159	169B_01633	170A1_01890	172B_01372	172Bd_01149	174B_01806	174Bd_01864	178Ad_01823	179B_01778	181B_01908	182A_01637	185A1d_01756	185Bd_01783	190Ad_01218	190B_01264	199A2d_01335	199Bi_02132	199Bii_02411	204B_02293	10953_00236	C44Ad_01968
group_3181		ATP-binding cassette domain-containing protein	40A2_01506	41A_01812	41B2_01750	43A1_02036	43A2_02156	43A3_02050	43B1_02084	43C2_02038	45A1_02181	60A2_01689	122B_02364	132A_01870	139A_02248	139B_01905	139C_02210	141A_01586	141B_01729	141C_01729	148A1_01728	148A2_01651	148B_01666	149A_01623	149B_01619	161A_01872	164A1_01981	165B_02124	166B_02161	169B_01631	170A1_01892	172B_01370	172Bd_01147	174B_01808	174Bd_01866	178Ad_01825	179B_01780	181B_01906	182A_01639	185A1d_01754	185Bd_01785	190Ad_01216	190B_01266	199A2d_01337	199Bi_02134	199Bii_02409	204B_02295	10953_00238	C44Ad_01970
group_3174		hypothetical protein	40A2_00332	41A_00644	41B2_02006	43A1_00088	43A2_00585	43A3_00536	43B1_00419	43C2_00536	45A1_01770	60A2_00017	122B_00671	132A_01715	139A_00503	139B_00564	139C_00713	141A_00538	141B_00227	141C_00227	148A1_00163	148A2_00442	148B_00504	149A_00426	149B_01239	161A_00547	164A1_00566	165B_00742	166B_01120	169B_01391	170A1_00204	172B_00122	172Bd_00198	174B_00026	174Bd_00026	178Ad_00128	179B_00299	181B_01377	182A_00594	185A1d_00655	185Bd_00891	190Ad_01604	190B_01665	199A2d_00430	199Bi_00422	199Bii_01102	204B_00141	10953_01033	C44Ad_00770
galU_1~~~galU_2~~~galU	galU_1;galU_2;galU	UTP--glucose-1-phosphate uridylyltransferase GalU	40A2_02088	41A_01584	41B2_00980	43A1_00261	43A2_00412	43A3_00363	43B1_00592	43C2_00363	45A1_00069	60A2_00264	122B_00986	132A_00457	139A_01744	139B_01538	139C_00976	141A_02353	141B_02345	141C_02361	148A1_00405	148A2_00716	148B_00778	149A_00609	149B_00437	161A_00892	164A1_00396	165B_01179	166B_01747	169B_00400	170A1_00016	172B_02190	172Bd_02100	174B_00484	174Bd_00489	178Ad_00591	179B_01912	181B_00483	182A_02060	185A1d_02431	185Bd_01881	190Ad_00859	190B_00865	199A2d_01041	199Bi_00606	199Bii_01231	204B_00828	10953_00846	C44Ad_00049
cysE	cysE	serine O-acetyltransferase	40A2_01705	41A_01350	41B2_00559	43A1_02186	43A2_00338	43A3_02151	43B1_02222	43C2_02210	45A1_01552	60A2_02036	122B_01316	132A_01029	139A_01284	139B_01459	139C_01556	141A_02224	141B_02264	141C_02240	148A1_01757	148A2_01764	148B_01695	149A_01833	149B_02056	161A_01136	164A1_02297	165B_02357	166B_01468	169B_01304	170A1_01629	172B_01856	172Bd_01465	174B_01922	174Bd_02109	178Ad_01441	179B_01160	181B_01765	182A_01228	185A1d_01829	185Bd_01838	190Ad_01467	190B_01472	199A2d_00609	199Bi_01172	199Bii_00929	204B_01059	10953_01878	C44Ad_02316
group_3153		ABC transporter permease	40A2_01875	41A_02191	41B2_02136	43A1_01352	43A2_01556	43A3_01461	43B1_01461	43C2_01461	45A1_00986	60A2_01621	122B_01844	132A_02130	139A_01836	139B_02015	139C_01930	141A_02047	141B_02212	141C_02019	148A1_01417	148A2_01284	148B_01355	149A_02048	149B_01888	161A_01710	164A1_01456	165B_01775	166B_01965	169B_01943	170A1_01963	172B_01153	172Bd_01625	174B_01525	174Bd_01227	178Ad_02193	179B_01858	181B_02017	182A_01700	185A1d_01904	185Bd_00692	190Ad_01570	190B_01575	199A2d_01647	199Bi_02445	199Bii_01726	204B_01552	10953_02294	C44Ad_02048
group_3138		type II secretion system protein GspD	40A2_01412	41A_00986	41B2_00725	43A1_02214	43A2_00877	43A3_02182	43B1_02250	43C2_02238	45A1_00910	60A2_01975	122B_02343	132A_01624	139A_01030	139B_01178	139C_01541	141A_01261	141B_01317	141C_01457	148A1_02335	148A2_02315	148B_02313	149A_01539	149B_01780	161A_01473	164A1_01558	165B_01492	166B_01607	169B_01104	170A1_01366	172B_02237	172Bd_02147	174B_01704	174Bd_00975	178Ad_01627	179B_00738	181B_00602	182A_02230	185A1d_01267	185Bd_01403	190Ad_02260	190B_02255	199A2d_00845	199Bi_01754	199Bii_01825	204B_01773	10953_00314	C44Ad_01631
group_3137		ABC transporter permease subunit	40A2_01499	41A_01820	41B2_01758	43A1_02029	43A2_02163	43A3_02043	43B1_02091	43C2_02031	45A1_02187	60A2_01684	122B_02369	132A_01865	139A_02256	139B_01897	139C_02218	141A_01581	141B_01734	141C_01734	148A1_01736	148A2_01643	148B_01674	149A_01615	149B_01627	161A_01866	164A1_01973	165B_02132	166B_02167	169B_01626	170A1_01898	172B_01365	172Bd_01142	174B_01813	174Bd_01871	178Ad_01832	179B_01788	181B_01899	182A_01645	185A1d_01749	185Bd_01790	190Ad_01207	190B_01275	199A2d_01343	199Bi_02139	199Bii_02380	204B_02251	10953_00244	C44Ad_01978
group_3135		hypothetical protein	40A2_00132	41A_02340	41B2_02302	43A1_00804	43A2_00681	43A3_01051	43B1_01051	43C2_01051	45A1_00439	60A2_01132	122B_00463	132A_00221	139A_00704	139B_00768	139C_01226	141A_00741	141B_00430	141C_00430	148A1_02123	148A2_02028	148B_02031	149A_00227	149B_00808	161A_00329	164A1_00176	165B_00107	166B_00010	169B_01059	170A1_00398	172B_01994	172Bd_01768	174B_00228	174Bd_00228	178Ad_00325	179B_00102	181B_00140	182A_00399	185A1d_00278	185Bd_00278	190Ad_00436	190B_00120	199A2d_01976	199Bi_00014	199Bii_00670	204B_00340	10953_01233	C44Ad_00390
group_3132		SpoIID/LytB domain-containing protein	40A2_00018	41A_00507	41B2_00366	43A1_00901	43A2_00778	43A3_00954	43B1_00954	43C2_00954	45A1_00336	60A2_00574	122B_00089	132A_00123	139A_00817	139B_00391	139C_01113	141A_01464	141B_01520	141C_01579	148A1_00598	148A2_00020	148B_00338	149A_00118	149B_00276	161A_00084	164A1_01225	165B_00204	166B_00113	169B_00289	170A1_00500	172B_00331	172Bd_00406	174B_00334	174Bd_00334	178Ad_00437	179B_01562	181B_00243	182A_00075	185A1d_00378	185Bd_00378	190Ad_00337	190B_00219	199A2d_00078	199Bi_01948	199Bii_00171	204B_00453	10953_01806	C44Ad_00570
group_3127		2-C-methyl-D-erythritol 24-cyclodiphosphate synthase	40A2_01155	41A_02534	41B2_02555	43A1_00612	43A2_01075	43A3_00704	43B1_00704	43C2_00800	45A1_01916	60A2_01449	122B_01667	132A_01429	139A_02469	139B_02067	139C_02469	141A_00823	141B_00879	141C_00879	148A1_01981	148A2_01929	148B_01972	149A_01284	149B_01869	161A_00697	164A1_01824	165B_01657	166B_02175	169B_00825	170A1_01268	172B_00634	172Bd_02159	174B_01952	174Bd_01904	178Ad_01914	179B_02321	181B_01642	182A_01907	185A1d_00943	185Bd_01946	190Ad_01748	190B_01728	199A2d_01775	199Bi_01565	199Bii_01673	204B_01148	10953_01529	C44Ad_01385
group_3121		membrane protein insertase YidC	40A2_01364	41A_00943	41B2_00768	43A1_01283	43A2_01362	43A3_01368	43B1_01368	43C2_01266	45A1_00864	60A2_01805	122B_01537	132A_01582	139A_01073	139B_01224	139C_01498	141A_01306	141B_01362	141C_01412	148A1_01883	148A2_01193	148B_01867	149A_01494	149B_01735	161A_01516	164A1_01511	165B_01536	166B_01655	169B_01163	170A1_01412	172B_00444	172Bd_00554	174B_01748	174Bd_01019	178Ad_01581	179B_00695	181B_00557	182A_01444	185A1d_01312	185Bd_01358	190Ad_01928	190B_01850	199A2d_00801	199Bi_01710	199Bii_01863	204B_01818	10953_00359	C44Ad_01586
group_3119		LPS biosynthesis protein	40A2_00575	41A_00167	41B2_00073	43A1_00425	43A2_00107	43A3_00225	43B1_00225	43C2_00107	45A1_02435	60A2_00960	122B_00359	132A_00785	139A_00907	139B_00094	139C_01309	141A_00115	141B_00557	141C_00557	148A1_01177	148A2_01053	148B_01206	149A_02208	149B_01117	161A_01252	164A1_00752	165B_02098	166B_00439	169B_01408	170A1_00785	172B_01506	172Bd_02269	174B_00792	174Bd_00790	178Ad_01024	179B_00951	181B_01028	182A_01049	185A1d_01432	185Bd_01518	190Ad_01032	190B_01035	199A2d_00313	199Bi_01329	199Bii_00772	204B_01016	10953_02114	C44Ad_01936
group_3117		SDR family NAD(P)-dependent oxidoreductase	40A2_00110	41A_00600	41B2_02493	43A1_00826	43A2_00703	43A3_01029	43B1_01029	43C2_01029	45A1_00417	60A2_01110	122B_00008	132A_00199	139A_00726	139B_00790	139C_01204	141A_01554	141B_01610	141C_01489	148A1_02101	148A2_02006	148B_02053	149A_00205	149B_00830	161A_02261	164A1_00198	165B_00129	166B_00032	169B_01081	170A1_00420	172B_00252	172Bd_00327	174B_00250	174Bd_00250	178Ad_00347	179B_00080	181B_00162	182A_00377	185A1d_00300	185Bd_00300	190Ad_00414	190B_00142	199A2d_01954	199Bi_02507	199Bii_00261	204B_00362	10953_01255	C44Ad_02296
group_3116		type II toxin-antitoxin system RelB/DinJ family antitoxin	40A2_00108	41A_00598	41B2_02491	43A1_00828	43A2_00705	43A3_01027	43B1_01027	43C2_01027	45A1_00415	60A2_01108	122B_00010	132A_00197	139A_00728	139B_00792	139C_01202	141A_01552	141B_01608	141C_01491	148A1_02099	148A2_02004	148B_02055	149A_00203	149B_00832	161A_02263	164A1_00200	165B_00131	166B_00034	169B_01083	170A1_00422	172B_00254	172Bd_00329	174B_00252	174Bd_00252	178Ad_00349	179B_00078	181B_00164	182A_00375	185A1d_00302	185Bd_00302	190Ad_00412	190B_00144	199A2d_01952	199Bi_02511	199Bii_00259	204B_00364	10953_01257	C44Ad_02298
rfaD	rfaD	ADP-glyceromanno-heptose 6-epimerase	40A2_01070	41A_02024	41B2_01634	43A1_00703	43A2_00991	43A3_00788	43B1_00788	43C2_00716	45A1_01836	60A2_01366	122B_01911	132A_01511	139A_01718	139B_01130	139C_01814	141A_00924	141B_00980	141C_00980	148A1_01346	148A2_01587	148B_01249	149A_01199	149B_00944	161A_00781	164A1_01027	165B_01402	166B_00634	169B_00725	170A1_01187	172B_00712	172Bd_00718	174B_01455	174Bd_01685	178Ad_01664	179B_01346	181B_01723	182A_01768	185A1d_01031	185Bd_01680	190Ad_00585	190B_00757	199A2d_01605	199Bi_02274	199Bii_01535	204B_01230	10953_01428	C44Ad_01887
group_3110		ABC transporter ATP-binding protein	40A2_01867	41A_02177	41B2_02150	43A1_01344	43A2_01564	43A3_01469	43B1_01469	43C2_01469	45A1_00999	60A2_01607	122B_01836	132A_02122	139A_01850	139B_02007	139C_01916	141A_02055	141B_02204	141C_02011	148A1_01425	148A2_01292	148B_01363	149A_02034	149B_01902	161A_01718	164A1_01464	165B_01767	166B_01979	169B_01935	170A1_01971	172B_01167	172Bd_01639	174B_01517	174Bd_01235	178Ad_02104	179B_01850	181B_02025	182A_01692	185A1d_01912	185Bd_00684	190Ad_01578	190B_01583	199A2d_01661	199Bi_02437	199Bii_01734	204B_01544	10953_02302	C44Ad_02040
group_3105		hypothetical protein	40A2_00301	41A_00672	41B2_01071	43A1_00060	43A2_00613	43A3_00564	43B1_00391	43C2_00564	45A1_01282	60A2_01319	122B_00643	132A_01742	139A_00531	139B_00591	139C_00741	141A_00564	141B_00253	141C_00253	148A1_00135	148A2_00470	148B_00532	149A_00399	149B_00636	161A_00521	164A1_00006	165B_00715	166B_01094	169B_02157	170A1_00230	172B_00095	172Bd_00225	174B_00053	174Bd_00053	178Ad_00156	179B_00270	181B_02307	182A_00568	185A1d_00628	185Bd_00864	190Ad_02181	190B_02157	199A2d_00401	199Bi_00395	199Bii_00489	204B_00170	10953_01059	C44Ad_00218
group_3104		zinc ABC transporter solute-binding protein	40A2_01184	41A_02215	41B2_02063	43A1_00583	43A2_01104	43A3_00675	43B1_00675	43C2_00829	45A1_02306	60A2_02168	122B_01694	132A_01407	139A_01977	139B_02089	139C_02041	141A_00801	141B_00857	141C_00857	148A1_02003	148A2_01951	148B_01950	149A_01306	149B_01847	161A_00675	164A1_01802	165B_01679	166B_02204	169B_00853	170A1_01292	172B_02074	172Bd_01880	174B_01974	174Bd_01926	178Ad_01892	179B_02343	181B_01616	182A_01876	185A1d_00921	185Bd_01968	190Ad_01728	190B_01748	199A2d_01914	199Bi_01541	199Bii_02194	204B_02187	10953_01555	C44Ad_01757
group_3101		ComEA family DNA-binding protein	40A2_01002	41A_02279	41B2_02213	43A1_00784	43A2_00910	43A3_00869	43B1_00869	43C2_00635	45A1_00697	60A2_02555	122B_01244	132A_01229	139A_02133	139B_01052	139C_02194	141A_01003	141B_01059	141C_01059	148A1_02171	148A2_02076	148B_02079	149A_01110	149B_00855	161A_00847	164A1_02094	165B_02340	166B_00709	169B_00640	170A1_01109	172B_01815	172Bd_01390	174B_00724	174Bd_00653	178Ad_01747	179B_01425	181B_00652	182A_00958	185A1d_00264	185Bd_00264	190Ad_00664	190B_00678	199A2d_00915	199Bi_00838	199Bii_02230	204B_02042	10953_01343	C44Ad_01455
group_3098		RHS repeat protein;hypothetical protein	40A2_01495	41A_01824	41B2_01762	43A1_02025	43A2_02167	43A3_02039	43B1_02095	43C2_02027	45A1_02193	60A2_01677	122B_02373	132A_01861	139A_02260	139B_01891	139C_02222	141A_01575	141B_01740	141C_01740	148A1_01740	148A2_01639	148B_01678	149A_01611	149B_01631	161A_01862	164A1_01969	165B_02136	166B_02171	169B_01622	170A1_01904	172B_02207	172Bd_02129	174B_01817	174Bd_01875	178Ad_01838	179B_01792	181B_01891	182A_01651	185A1d_01745	185Bd_01794	190Ad_01202	190B_01280	199A2d_01350	199Bi_02143	199Bii_02376	204B_02255	10953_00248	C44Ad_01982
group_3097		methylenetetrahydrofolate--tRNA-(uracil(54)- C(5))-methyltransferase (FADH(2)-oxidizing) TrmFO	40A2_00306	41A_00667	41B2_01066	43A1_00065	43A2_00608	43A3_00559	43B1_00396	43C2_00559	45A1_01794	60A2_01324	122B_00648	132A_01737	139A_00526	139B_00586	139C_00736	141A_00559	141B_00248	141C_00248	148A1_00140	148A2_00465	148B_00527	149A_00404	149B_00631	161A_00526	164A1_00001	165B_00720	166B_01099	169B_02162	170A1_00225	172B_00100	172Bd_00220	174B_00048	174Bd_00048	178Ad_00149	179B_00277	181B_02312	182A_00573	185A1d_00633	185Bd_00869	190Ad_02176	190B_02152	199A2d_00406	199Bi_00400	199Bii_00484	204B_00165	10953_01054	C44Ad_00213
glsA	glsA	glutaminase A	40A2_01806	41A_02573	41B2_02581	43A1_02377	43A2_02109	43A3_02018	43B1_01977	43C2_01965	45A1_01440	60A2_01943	122B_01414	132A_02148	139A_01671	139B_01351	139C_01747	141A_01899	141B_01893	141C_01955	148A1_01034	148A2_00915	148B_00977	149A_01982	149B_02320	161A_02294	164A1_02325	165B_01617	166B_01458	169B_02221	170A1_01536	172B_01467	172Bd_01225	174B_01260	174Bd_01494	178Ad_01323	179B_01250	181B_02341	182A_01320	185A1d_01650	185Bd_01637	190Ad_02334	190B_02319	199A2d_02237	199Bi_01077	199Bii_00835	204B_01916	10953_02357	C44Ad_02444
group_3093		flavin reductase family protein;hypothetical protein	40A2_01216	41A_02549	41B2_02035	43A1_00540	43A2_01147	43A3_00632	43B1_00632	43C2_00872	45A1_02348	60A2_02134	122B_01717	132A_01370	139A_02002	139B_02127	139C_02066	141A_00763	141B_00819	141C_00819	148A1_02376	148A2_02358	148B_02360	149A_01348	149B_01805	161A_00630	164A1_01760	165B_01728	166B_02227	169B_00891	170A1_01330	172B_02269	172Bd_02209	174B_02010	174Bd_01962	178Ad_01863	179B_02373	181B_01588	182A_01838	185A1d_02328	185Bd_02309	190Ad_02099	190B_01997	199A2d_02286	199Bi_01501	199Bii_02329	204B_02225	10953_01594	C44Ad_01715
citX	citX	citrate lyase holo-[acyl-carrier protein] synthase;apo-citrate lyase phosphoribosyl-dephospho-CoA transferase	40A2_00675	41A_01700	41B2_01846	43A1_01109	43A2_01290	43A3_01194	43B1_01194	43C2_01194	45A1_01077	60A2_01545	122B_01795	132A_00652	139A_00186	139B_01698	139C_00059	141A_01169	141B_01225	141C_01225	148A1_01526	148A2_01393	148B_01470	149A_00773	149B_00601	161A_01646	164A1_00237	165B_00627	166B_01316	169B_00554	170A1_01765	172B_00539	172Bd_00835	174B_01619	174Bd_01764	178Ad_00825	179B_02290	181B_01121	182A_01529	185A1d_02191	185Bd_02229	190Ad_02303	190B_02301	199A2d_01787	199Bi_01858	199Bii_01322	204B_00630	10953_00684	C44Ad_00209
pyrF	pyrF	Orotidine 5'-phosphate decarboxylase	40A2_01909	41A_02380	41B2_02341	43A1_01417	43A2_01491	43A3_01395	43B1_01395	43C2_01395	45A1_00939	60A2_01657	122B_01881	132A_02226	139A_02282	139B_02051	139C_02269	141A_02011	141B_02361	141C_02055	148A1_02248	148A2_02175	148B_02208	149A_02098	149B_02071	161A_01675	164A1_01412	165B_01811	166B_01929	169B_02031	170A1_01925	172B_02258	172Bd_01850	174B_01577	174Bd_01174	178Ad_02229	179B_01894	181B_01974	182A_01738	185A1d_01871	185Bd_00725	190Ad_01524	190B_01529	199A2d_02095	199Bi_02493	199Bii_01681	204B_01597	10953_02257	C44Ad_01837
group_3088		metal ABC transporter permease	40A2_00448	41A_00357	41B2_00262	43A1_00294	43A2_00238	43A3_00094	43B1_00094	43C2_00238	45A1_02000	60A2_00419	122B_00242	132A_00921	139A_01249	139B_00223	139C_00368	141A_00235	141B_00677	141C_00677	148A1_00754	148A2_00176	148B_00182	149A_02343	149B_00109	161A_00249	164A1_01640	165B_00386	166B_00259	169B_00138	170A1_00673	172B_00239	172Bd_00081	174B_01409	174Bd_01643	178Ad_00904	179B_02005	181B_01272	182A_00247	185A1d_01598	185Bd_01203	190Ad_00178	190B_00377	199A2d_02153	199Bi_02216	199Bii_00018	204B_01718	10953_01638	C44Ad_00510
group_3084		ABC transporter permease	40A2_01874	41A_02190	41B2_02137	43A1_01351	43A2_01557	43A3_01462	43B1_01462	43C2_01462	45A1_00987	60A2_01620	122B_01843	132A_02129	139A_01837	139B_02014	139C_01929	141A_02048	141B_02211	141C_02018	148A1_01418	148A2_01285	148B_01356	149A_02047	149B_01889	161A_01711	164A1_01457	165B_01774	166B_01966	169B_01942	170A1_01964	172B_01154	172Bd_01626	174B_01524	174Bd_01228	178Ad_02192	179B_01857	181B_02018	182A_01699	185A1d_01905	185Bd_00691	190Ad_01571	190B_01576	199A2d_01648	199Bi_02444	199Bii_01727	204B_01551	10953_02295	C44Ad_02047
group_3074		rRNA pseudouridine synthase	40A2_00390	41A_00413	41B2_00460	43A1_01650	43A2_00310	43A3_00022	43B1_00022	43C2_00310	45A1_01718	60A2_00472	122B_00192	132A_00028	139A_01440	139B_00286	139C_00310	141A_00294	141B_00736	141C_00736	148A1_00696	148A2_00118	148B_00240	149A_00022	149B_00180	161A_00182	164A1_01321	165B_00307	166B_00209	169B_00190	170A1_00617	172B_00182	172Bd_00138	174B_01097	174Bd_01325	178Ad_00548	179B_01449	181B_01327	182A_00194	185A1d_01545	185Bd_01256	190Ad_00237	190B_00318	199A2d_00480	199Bi_02044	199Bii_00076	204B_00547	10953_01691	C44Ad_00667
ybaK	ybaK	Cys-tRNA(Pro) deacylase	40A2_01852	41A_02167	41B2_02160	43A1_01334	43A2_01574	43A3_01479	43B1_01479	43C2_01479	45A1_01010	60A2_01596	122B_01825	132A_02111	139A_01861	139B_01996	139C_01905	141A_02069	141B_02190	141C_01997	148A1_01436	148A2_01303	148B_01374	149A_02023	149B_01913	161A_01729	164A1_01475	165B_01756	166B_01990	169B_01924	170A1_01982	172B_01181	172Bd_01653	174B_01506	174Bd_01246	178Ad_02090	179B_01839	181B_02039	182A_01681	185A1d_01926	185Bd_00670	190Ad_01589	190B_01594	199A2d_01672	199Bi_02426	199Bii_01745	204B_01533	10953_02313	C44Ad_02029
group_3072		hypothetical protein	40A2_00626	41A_01641	41B2_01787	43A1_01048	43A2_01229	43A3_01133	43B1_01133	43C2_01133	45A1_02234	60A2_02368	122B_02424	132A_00620	139A_00079	139B_01656	139C_00165	141A_01126	141B_01182	141C_01182	148A1_01486	148A2_01353	148B_01510	149A_00730	149B_00558	161A_01021	164A1_00279	165B_00570	166B_01356	169B_00520	170A1_01804	172B_02035	172Bd_01818	174B_01587	174Bd_01732	178Ad_00784	179B_01632	181B_01079	182A_02264	185A1d_01156	185Bd_01010	190Ad_01158	190B_01163	199A2d_00364	199Bi_01891	199Bii_01281	204B_00663	10953_00725	C44Ad_00167
group_3069		site-specific integrase	40A2_00059	41A_00554	41B2_00319	43A1_00872	43A2_00749	43A3_00983	43B1_00983	43C2_00983	45A1_00365	60A2_00615	122B_00061	132A_00151	139A_00772	139B_00419	139C_01158	141A_01504	141B_01560	141C_01539	148A1_00554	148A2_01736	148B_00382	149A_00159	149B_00317	161A_00040	164A1_01266	165B_00177	166B_00084	169B_00317	170A1_00472	172B_00304	172Bd_00379	174B_00307	174Bd_00307	178Ad_00397	179B_00031	181B_00215	182A_00046	185A1d_00350	185Bd_00350	190Ad_00366	190B_00190	199A2d_00049	199Bi_01976	199Bii_00208	204B_00415	10953_01834	C44Ad_01420
group_3060		ABC transporter substrate-binding protein	40A2_01540	41A_01778	41B2_01716	43A1_02066	43A2_02126	43A3_02080	43B1_02054	43C2_02068	45A1_02146	60A2_01723	122B_02198	132A_01901	139A_01886	139B_01939	139C_01950	141A_01620	141B_01695	141C_01695	148A1_01691	148A2_01688	148B_01629	149A_01663	149B_01579	161A_01905	164A1_02066	165B_02016	166B_02129	169B_01663	170A1_01859	172B_01406	172Bd_01183	174B_01773	174Bd_01831	178Ad_01786	179B_01743	181B_01940	182A_01603	185A1d_01789	185Bd_01750	190Ad_01259	190B_01223	199A2d_01297	199Bi_02103	199Bii_02000	204B_01899	10953_00201	C44Ad_02109
group_3058		polyprenyl synthetase family protein	40A2_02029	41A_01525	41B2_01039	43A1_02106	43A2_02220	43A3_02235	43B1_02141	43C2_02129	45A1_00009	60A2_00330	122B_00926	132A_00516	139A_02027	139B_01600	139C_00917	141A_01069	141B_01125	141C_01125	148A1_00469	148A2_00652	148B_00714	149A_00671	149B_00499	161A_00951	164A1_00336	165B_00462	166B_01916	169B_00460	170A1_02213	172B_01562	172Bd_01719	174B_00543	174Bd_00430	178Ad_00651	179B_01971	181B_01430	182A_02206	185A1d_01094	185Bd_01072	190Ad_00797	190B_00927	199A2d_02063	199Bi_00665	199Bii_01386	204B_00768	10953_00787	C44Ad_00108
group_3053		exonuclease SbcCD subunit D	40A2_02005	41A_00148	41B2_00054	43A1_00445	43A2_00087	43A3_00245	43B1_00245	43C2_00087	45A1_02108	60A2_00980	122B_00379	132A_00765	139A_00927	139B_00074	139C_01329	141A_00093	141B_00535	141C_00535	148A1_01197	148A2_01073	148B_01186	149A_02187	149B_01096	161A_01272	164A1_00772	165B_02077	166B_00460	169B_01428	170A1_00805	172B_01044	172Bd_00677	174B_00812	174Bd_00810	178Ad_01046	179B_00971	181B_01505	182A_01069	185A1d_01452	185Bd_01498	190Ad_01013	190B_01016	199A2d_01185	199Bi_01348	199Bii_00752	204B_00996	10953_02094	C44Ad_01074
group_3049		hypothetical protein	40A2_00980	41A_01015	41B2_01337	43A1_01440	43A2_01718	43A3_01605	43B1_01605	43C2_01707	45A1_00674	60A2_00856	122B_01220	132A_01251	139A_00247	139B_01033	139C_00678	141A_02116	141B_02143	141C_02142	148A1_01678	148A2_01450	148B_01616	149A_01080	149B_01362	161A_01437	164A1_00981	165B_01986	166B_00729	169B_01603	170A1_01083	172B_02285	172Bd_02235	174B_00697	174Bd_00680	178Ad_01305	179B_00606	181B_00676	182A_00932	185A1d_00241	185Bd_00241	190Ad_00687	190B_00655	199A2d_00934	199Bi_00861	199Bii_00272	204B_01605	10953_01322	C44Ad_00995
trxA	trxA	thioredoxin	40A2_01234	41A_00822	41B2_00889	43A1_01162	43A2_01483	43A3_01247	43B1_01247	43C2_01387	45A1_00740	60A2_02227	122B_01421	132A_02010	139A_01915	139B_01344	139C_02025	141A_01425	141B_01481	141C_01293	148A1_01868	148A2_01807	148B_01739	149A_01363	149B_01945	161A_02188	164A1_01212	165B_01278	166B_02100	169B_01830	170A1_01529	172B_01894	172Bd_01571	174B_01832	174Bd_02019	178Ad_02109	179B_02431	181B_02114	182A_01327	185A1d_02072	185Bd_02143	190Ad_01997	190B_01953	199A2d_01431	199Bi_02394	199Bii_00958	204B_01280	10953_00487	C44Ad_01641
group_3045		thiamine phosphate synthase	40A2_01112	41A_02248	41B2_01679	43A1_00661	43A2_01033	43A3_00746	43B1_00746	43C2_00758	45A1_01876	60A2_01407	122B_01952	132A_01472	139A_02207	139B_02169	139C_02117	141A_00865	141B_00921	141C_00921	148A1_01305	148A2_02268	148B_01290	149A_01241	149B_00986	161A_00739	164A1_01069	165B_02317	166B_00579	169B_00776	170A1_01226	172B_00674	172Bd_00756	174B_02192	174Bd_02243	178Ad_01958	179B_01289	181B_01683	182A_01807	185A1d_00991	185Bd_01720	190Ad_01788	190B_01681	199A2d_02140	199Bi_02584	199Bii_01494	204B_01190	10953_01487	C44Ad_02130
group_3043		sodium:proton antiporter	40A2_00635	41A_01650	41B2_01796	43A1_01057	43A2_01238	43A3_01142	43B1_01142	43C2_01142	45A1_02225	60A2_02359	122B_02415	132A_00629	139A_00088	139B_01665	139C_00156	141A_01135	141B_01191	141C_01191	148A1_01495	148A2_01362	148B_01501	149A_00739	149B_00567	161A_01035	164A1_00270	165B_00579	166B_01347	169B_00529	170A1_01795	172B_02026	172Bd_01809	174B_01596	174Bd_01741	178Ad_00793	179B_01641	181B_01088	182A_02273	185A1d_01165	185Bd_01001	190Ad_01167	190B_01172	199A2d_00373	199Bi_01882	199Bii_01290	204B_00654	10953_00716	C44Ad_00176
group_3040		threonine/serine exporter family protein	40A2_02421	41A_00483	41B2_00390	43A1_00925	43A2_00802	43A3_00930	43B1_00930	43C2_00930	45A1_00312	60A2_00550	122B_00118	132A_00099	139A_00841	139B_00363	139C_01089	141A_01440	141B_01496	141C_01603	148A1_00622	148A2_00044	148B_00314	149A_00094	149B_00252	161A_00108	164A1_01392	165B_00227	166B_00137	169B_00265	170A1_00525	172B_00354	172Bd_00429	174B_00358	174Bd_00358	178Ad_00461	179B_01538	181B_00267	182A_00100	185A1d_00402	185Bd_00402	190Ad_00313	190B_00243	199A2d_00102	199Bi_01924	199Bii_00146	204B_00477	10953_01782	C44Ad_00594
group_3039		TIGR00730 family Rossman fold protein	40A2_02015	41A_00157	41B2_00063	43A1_00435	43A2_00097	43A3_00235	43B1_00235	43C2_00097	45A1_02117	60A2_00970	122B_00369	132A_00775	139A_00917	139B_00084	139C_01319	141A_00103	141B_00545	141C_00545	148A1_01187	148A2_01063	148B_01196	149A_02198	149B_01107	161A_01262	164A1_00762	165B_02086	166B_00451	169B_01418	170A1_00795	172B_01035	172Bd_00686	174B_00802	174Bd_00800	178Ad_01036	179B_00961	181B_01496	182A_01059	185A1d_01442	185Bd_01508	190Ad_01022	190B_01025	199A2d_01194	199Bi_01339	199Bii_00762	204B_01006	10953_02104	C44Ad_01946
group_3034		hypothetical protein	40A2_00298	41A_00675	41B2_01074	43A1_00057	43A2_00616	43A3_00567	43B1_00388	43C2_00567	45A1_01285	60A2_01316	122B_00640	132A_01745	139A_00534	139B_00594	139C_00744	141A_00567	141B_00256	141C_00256	148A1_00132	148A2_00473	148B_00535	149A_00396	149B_00639	161A_00518	164A1_00009	165B_00712	166B_01091	169B_02154	170A1_00233	172B_00092	172Bd_00228	174B_00056	174Bd_00056	178Ad_00159	179B_00267	181B_02304	182A_00565	185A1d_00625	185Bd_00861	190Ad_02363	190B_02369	199A2d_00398	199Bi_00392	199Bii_00492	204B_00173	10953_01062	C44Ad_00221
nifU	nifU	Fe-S cluster assembly scaffold protein NifU	40A2_01279	41A_00863	41B2_00848	43A1_01201	43A2_01444	43A3_01286	43B1_01286	43C2_01348	45A1_00780	60A2_02184	122B_01463	132A_02051	139A_01956	139B_01303	139C_01984	141A_01383	141B_01439	141C_01335	148A1_01827	148A2_01848	148B_01780	149A_01404	149B_01986	161A_02146	164A1_01171	165B_01319	166B_02058	169B_01873	170A1_01488	172B_00523	172Bd_00475	174B_01873	174Bd_02060	178Ad_02149	179B_02390	181B_02074	182A_01368	185A1d_02112	185Bd_02183	190Ad_02188	190B_02194	199A2d_01473	199Bi_02351	199Bii_00999	204B_01321	10953_00445	C44Ad_01683
nth	nth	endonuclease III	40A2_01281	41A_00865	41B2_00846	43A1_01203	43A2_01442	43A3_01288	43B1_01288	43C2_01346	45A1_00782	60A2_02182	122B_01465	132A_02053	139A_01958	139B_01301	139C_01982	141A_01381	141B_01437	141C_01337	148A1_01825	148A2_01850	148B_01782	149A_01406	149B_01988	161A_02144	164A1_01169	165B_01321	166B_02056	169B_01875	170A1_01486	172B_00521	172Bd_00477	174B_01875	174Bd_02062	178Ad_02151	179B_02388	181B_02072	182A_01370	185A1d_02114	185Bd_02185	190Ad_02190	190B_02192	199A2d_01475	199Bi_02349	199Bii_01001	204B_01323	10953_00443	C44Ad_01685
group_3025		SMI1/KNR4 family protein	40A2_01882	41A_02198	41B2_02129	43A1_01359	43A2_01549	43A3_01454	43B1_01454	43C2_01454	45A1_00979	60A2_01628	122B_01851	132A_02137	139A_01829	139B_02022	139C_01937	141A_02040	141B_02219	141C_02026	148A1_01410	148A2_01277	148B_01348	149A_02055	149B_01881	161A_01703	164A1_01449	165B_01782	166B_01958	169B_01950	170A1_01956	172B_01146	172Bd_01618	174B_01532	174Bd_01220	178Ad_02200	179B_01865	181B_02010	182A_01707	185A1d_01897	185Bd_00699	190Ad_01563	190B_01568	199A2d_01640	199Bi_02452	199Bii_01719	204B_01559	10953_02287	C44Ad_02055
group_3024		hypothetical protein	40A2_00397	41A_00406	41B2_00467	43A1_01657	43A2_00303	43A3_00029	43B1_00029	43C2_00303	45A1_01711	60A2_00465	122B_00199	132A_00021	139A_01433	139B_00279	139C_00317	141A_00287	141B_00729	141C_00729	148A1_00703	148A2_00125	148B_00233	149A_00015	149B_00173	161A_00189	164A1_01314	165B_00314	166B_00216	169B_00183	170A1_00624	172B_00189	172Bd_00131	174B_01090	174Bd_01318	178Ad_00555	179B_01442	181B_01320	182A_00201	185A1d_01552	185Bd_01249	190Ad_00230	190B_00325	199A2d_00487	199Bi_02051	199Bii_00069	204B_00554	10953_01684	C44Ad_00674
group_3021		type II secretion system F family protein	40A2_01402	41A_00978	41B2_00733	43A1_02222	43A2_00869	43A3_02174	43B1_02258	43C2_02246	45A1_00902	60A2_01983	122B_02351	132A_01616	139A_01038	139B_01186	139C_01533	141A_01269	141B_01325	141C_01449	148A1_01919	148A2_01157	148B_01903	149A_01531	149B_01772	161A_01481	164A1_01550	165B_01500	166B_01615	169B_01112	170A1_01374	172B_00406	172Bd_00592	174B_01712	174Bd_00983	178Ad_01619	179B_00730	181B_00594	182A_02222	185A1d_01275	185Bd_01395	190Ad_02252	190B_02247	199A2d_00837	199Bi_01746	199Bii_01827	204B_01781	10953_00322	C44Ad_01623
group_3019		type II/IV secretion system protein	40A2_01401	41A_00977	41B2_00734	43A1_02223	43A2_00868	43A3_02173	43B1_02259	43C2_02247	45A1_00901	60A2_01984	122B_02352	132A_01615	139A_01039	139B_01187	139C_01532	141A_01270	141B_01326	141C_01448	148A1_01918	148A2_01158	148B_01902	149A_01530	149B_01771	161A_01482	164A1_01549	165B_01501	166B_01616	169B_01113	170A1_01375	172B_00407	172Bd_00591	174B_01713	174Bd_00984	178Ad_01618	179B_00729	181B_00593	182A_02221	185A1d_01276	185Bd_01394	190Ad_02251	190B_02246	199A2d_00836	199Bi_01745	199Bii_01828	204B_01782	10953_00323	C44Ad_01622
dinB	dinB	DNA polymerase IV	40A2_02170	41A_01322	41B2_00904	43A1_00194	43A2_00479	43A3_00430	43B1_00525	43C2_00430	45A1_00144	60A2_00195	122B_01060	132A_02218	139A_01606	139B_02184	139C_01045	141A_00428	141B_00117	141C_00117	148A1_00329	148A2_00792	148B_00854	149A_00541	149B_00369	161A_02090	164A1_00442	165B_00858	166B_01224	169B_01978	170A1_00091	172B_01631	172Bd_01257	174B_00416	174Bd_00557	178Ad_00022	179B_02216	181B_00414	182A_00707	185A1d_00812	185Bd_00622	190Ad_00926	190B_00798	199A2d_00244	199Bi_00539	199Bii_01931	204B_00021	10953_00921	C44Ad_01178
group_3016		TetR/AcrR family transcriptional regulator;hypothetical protein	40A2_01177	41A_02206	41B2_02072	43A1_00590	43A2_01097	43A3_00682	43B1_00682	43C2_00822	45A1_02299	60A2_02177	122B_01687	132A_01416	139A_01968	139B_02080	139C_02032	141A_00810	141B_00866	141C_00866	148A1_01994	148A2_01942	148B_01959	149A_01297	149B_01856	161A_00684	164A1_01811	165B_01670	166B_02195	169B_00840	170A1_01283	172B_02365	172Bd_02336	174B_01965	174Bd_01917	178Ad_01901	179B_02334	181B_01625	182A_01885	185A1d_00930	185Bd_01959	190Ad_01735	190B_01741	199A2d_01905	199Bi_01552	199Bii_02284	204B_02200	10953_01546	C44Ad_01766
group_3014		L-lactate dehydrogenase	40A2_02270	41A_01234	41B2_01521	43A1_00168	43A2_00505	43A3_00456	43B1_00499	43C2_00456	45A1_00171	60A2_00104	122B_00750	132A_02188	139A_01578	139B_00480	139C_01073	141A_00461	141B_00150	141C_00150	148A1_00244	148A2_00361	148B_00423	149A_00518	149B_01147	161A_02282	164A1_00475	165B_00829	166B_01203	169B_01311	170A1_00121	172B_01268	172Bd_01069	174B_00384	174Bd_00589	178Ad_00049	179B_00383	181B_00390	182A_00679	185A1d_00720	185Bd_00530	190Ad_01805	190B_01787	199A2d_00216	199Bi_00503	199Bii_01961	204B_00052	10953_00949	C44Ad_02279
group_3012		leucine--tRNA ligase	40A2_01699	41A_01846	41B2_00551	43A1_01720	43A2_01814	43A3_01812	43B1_01723	43C2_01613	45A1_02461	60A2_02029	122B_01310	132A_01036	139A_01290	139B_01469	139C_01562	141A_02217	141B_02257	141C_02233	148A1_01765	148A2_01772	148B_01703	149A_01824	149B_02252	161A_01142	164A1_02240	165B_01873	166B_01475	169B_02039	170A1_01640	172B_01863	172Bd_01458	174B_01929	174Bd_02116	178Ad_01451	179B_01150	181B_01772	182A_01217	185A1d_01835	185Bd_01844	190Ad_01457	190B_01462	199A2d_00616	199Bi_01179	199Bii_00939	204B_01049	10953_00049	C44Ad_02215
group_3008		ABC transporter permease	40A2_01692	41A_01852	41B2_00545	43A1_01730	43A2_01824	43A3_01802	43B1_01733	43C2_01623	45A1_01683	60A2_02023	122B_01306	132A_01042	139A_01294	139B_01475	139C_01566	141A_02213	141B_02253	141C_02229	148A1_01769	148A2_01776	148B_01707	149A_01818	149B_02246	161A_01148	164A1_02246	165B_01869	166B_01481	169B_02045	170A1_01646	172B_01869	172Bd_01452	174B_01935	174Bd_02122	178Ad_01457	179B_01146	181B_01776	182A_01211	185A1d_01841	185Bd_01850	190Ad_01453	190B_01458	199A2d_01896	199Bi_01183	199Bii_00943	204B_01045	10953_00053	C44Ad_02219
group_3004		carboxylating nicotinate-nucleotide diphosphorylase	40A2_01356	41A_00937	41B2_00774	43A1_01277	43A2_01368	43A3_01362	43B1_01362	43C2_01272	45A1_00858	60A2_01799	122B_01531	132A_01576	139A_01079	139B_01230	139C_01492	141A_01313	141B_01369	141C_01405	148A1_01877	148A2_01199	148B_01861	149A_01485	149B_02112	161A_01522	164A1_01104	165B_01544	166B_01661	169B_01169	170A1_01418	172B_00450	172Bd_00548	174B_01754	174Bd_01025	178Ad_01575	179B_00689	181B_00551	182A_01438	185A1d_01319	185Bd_01351	190Ad_01934	190B_01856	199A2d_00795	199Bi_01704	199Bii_01074	204B_01388	10953_00365	C44Ad_01828
group_3003		dUTP diphosphatase	40A2_00257	41A_00722	41B2_01121	43A1_00011	43A2_00662	43A3_00613	43B1_00342	43C2_00613	45A1_01337	60A2_01267	122B_00594	132A_00346	139A_00581	139B_00648	139C_00790	141A_00616	141B_00305	141C_00305	148A1_00076	148A2_00529	148B_00591	149A_00348	149B_00687	161A_00472	164A1_00057	165B_02225	166B_01042	169B_00934	170A1_00282	172B_00045	172Bd_00275	174B_00105	174Bd_00105	178Ad_00209	179B_00219	181B_00021	182A_00516	185A1d_00582	185Bd_00818	190Ad_00551	190B_00005	199A2d_01202	199Bi_00335	199Bii_00539	204B_00220	10953_01111	C44Ad_00269
group_3002		thiazole synthase	40A2_01114	41A_02246	41B2_01681	43A1_00659	43A2_01035	43A3_00744	43B1_00744	43C2_00760	45A1_01878	60A2_01409	122B_01954	132A_01470	139A_02205	139B_02167	139C_02115	141A_00863	141B_00919	141C_00919	148A1_01303	148A2_02270	148B_01292	149A_01243	149B_00988	161A_00737	164A1_01071	165B_02319	166B_00577	169B_00778	170A1_01228	172B_00672	172Bd_00758	174B_02194	174Bd_02245	178Ad_01956	179B_01287	181B_01681	182A_01809	185A1d_00989	185Bd_01722	190Ad_01786	190B_01683	199A2d_02142	199Bi_02586	199Bii_01492	204B_01188	10953_01489	C44Ad_02128
group_3000		response regulator transcription factor	40A2_02092	41A_01589	41B2_00975	43A1_00256	43A2_00417	43A3_00368	43B1_00587	43C2_00368	45A1_00074	60A2_00259	122B_00991	132A_00452	139A_01749	139B_01533	139C_00981	141A_02358	141B_02340	141C_02356	148A1_00400	148A2_00721	148B_00783	149A_00604	149B_00432	161A_00887	164A1_00401	165B_01183	166B_01752	169B_00395	170A1_00021	172B_01701	172Bd_01280	174B_00479	174Bd_00494	178Ad_00586	179B_01908	181B_00479	182A_02055	185A1d_00876	185Bd_01892	190Ad_00863	190B_00861	199A2d_01045	199Bi_00601	199Bii_01235	204B_00832	10953_00851	C44Ad_00044
group_2999		MBL fold metallo-hydrolase	40A2_00933	41A_01057	41B2_01295	43A1_01481	43A2_01759	43A3_01564	43B1_01564	43C2_01748	45A1_00629	60A2_00815	122B_01178	132A_01294	139A_00290	139B_00990	139C_00635	141A_02158	141B_02101	141C_02100	148A1_01635	148A2_01493	148B_01573	149A_01039	149B_01403	161A_01393	164A1_00938	165B_01941	166B_00771	169B_01558	170A1_01039	172B_00769	172Bd_01101	174B_00653	174Bd_00724	178Ad_01263	179B_00562	181B_00726	182A_00888	185A1d_00196	185Bd_00196	190Ad_00730	190B_00612	199A2d_00984	199Bi_00906	199Bii_00315	204B_01648	10953_01279	C44Ad_00948
group_2996		2-nitropropane dioxygenase	40A2_00834	41A_01174	41B2_01432	43A1_01932	43A2_01673	43A3_01688	43B1_01688	43C2_01578	45A1_00541	60A2_00688	122B_02228	132A_01960	139A_00394	139B_00889	139C_00531	141A_01748	141B_01836	141C_01804	148A1_01090	148A2_00966	148B_01066	149A_00948	149B_01674	161A_02219	164A1_01888	165B_01056	166B_00864	169B_01703	170A1_00961	172B_01720	172Bd_00879	174B_01222	174Bd_01450	178Ad_01185	179B_00481	181B_00826	182A_00808	185A1d_00091	185Bd_00091	190Ad_01360	190B_01365	199A2d_00676	199Bi_00995	199Bii_00411	204B_01432	10953_00525	C44Ad_01253
group_2993		sodium-dependent transporter	40A2_01571	41A_02436	41B2_02395	43A1_01880	43A2_02061	43A3_01970	43B1_01901	43C2_01958	45A1_01559	60A2_02085	122B_02533	132A_01165	139A_02350	139B_01774	139C_02356	141A_01906	141B_02061	141C_02213	148A1_01973	148A2_01876	148B_01853	149A_01695	149B_02270	161A_02059	164A1_02277	165B_02402	166B_01584	169B_01829	170A1_02267	172B_00851	172Bd_02191	174B_01048	174Bd_01167	178Ad_02379	179B_01044	181B_01878;181B_01877	182A_02421	185A1d_02180;185A1d_02179	185Bd_02218;185Bd_02217	190Ad_01667	190B_02342	199A2d_01570	199Bi_02664	199Bii_02424	204B_02070	10953_00173	C44Ad_02252
group_2991		GNAT family N-acetyltransferase	40A2_00225	41A_00751	41B2_01150	43A1_01563	43A2_01927	43A3_01836	43B1_01878	43C2_01824	45A1_01367	60A2_01236	122B_00565	132A_00315	139A_00612	139B_00678	139C_00821	141A_00647	141B_00336	141C_00336	148A1_00047	148A2_00558	148B_00620	149A_00317	149B_00718	161A_00423	164A1_00088	165B_00020	166B_01012	169B_00965	170A1_00312	172B_00015	172Bd_00305	174B_00134	174Bd_00134	178Ad_00238	179B_00190	181B_00052	182A_00486	185A1d_00552	185Bd_00788	190Ad_00522	190B_00034	199A2d_01232	199Bi_00108	199Bii_00568	204B_00249	10953_01142	C44Ad_00300
group_2990		GNAT family N-acetyltransferase	40A2_00232	41A_00745	41B2_01144	43A1_01556	43A2_01920	43A3_01829	43B1_01885	43C2_01817	45A1_01360	60A2_01244	122B_00572	132A_00322	139A_00605	139B_00671	139C_00814	141A_00640	141B_00329	141C_00329	148A1_00054	148A2_00551	148B_00613	149A_00324	149B_00711	161A_00430	164A1_00081	165B_00013	166B_01019	169B_00958	170A1_00305	172B_00022	172Bd_00298	174B_00127	174Bd_00127	178Ad_00231	179B_00197	181B_00045	182A_00493	185A1d_00559	185Bd_00795	190Ad_00529	190B_00027	199A2d_01225	199Bi_00115	199Bii_00561	204B_00242	10953_01135	C44Ad_00293
group_2983		murein LD-transpeptidase catalytic domain family protein	40A2_02391	41A_00453	41B2_00420	43A1_00955	43A2_00832	43A3_00900	43B1_00900	43C2_00900	45A1_00281	60A2_00519	122B_00148	132A_00068	139A_01482	139B_00333	139C_00268	141A_00351	141B_00793	141C_00793	148A1_00652	148A2_00074	148B_00284	149A_00063	149B_00221	161A_00138	164A1_01362	165B_00258	166B_00167	169B_00235	170A1_00555	172B_00384	172Bd_00459	174B_01139	174Bd_01367	178Ad_00491	179B_01507	181B_00298	182A_00131	185A1d_00433	185Bd_00433	190Ad_00283	190B_00273	199A2d_00133	199Bi_01894	199Bii_00116	204B_00507	10953_01752	C44Ad_00625
group_2982		ABC transporter permease	40A2_00585	41A_01508	41B2_01056	43A1_01006	43A2_01187	43A3_01091	43B1_01091	43C2_01091	45A1_02275	60A2_00353	122B_00847	132A_00532	139A_02045	139B_01615	139C_00900	141A_01085	141B_01141	141C_01141	148A1_00484	148A2_00637	148B_00699	149A_00688	149B_00516	161A_00980	164A1_00319	165B_00527	166B_01828	169B_00480	170A1_02156	172B_01519	172Bd_01688	174B_00559	174Bd_00414	178Ad_00740	179B_02084	181B_01038	182A_01976	185A1d_01116	185Bd_01050	190Ad_01112	190B_01117	199A2d_00323	199Bi_00745	199Bii_01404	204B_00751	10953_00773	C44Ad_00126
group_2978		1-deoxy-D-xylulose-5-phosphate reductoisomerase	40A2_02032	41A_01528	41B2_01036	43A1_02103	43A2_02223	43A3_02232	43B1_02138	43C2_02126	45A1_00012	60A2_00327	122B_00929	132A_00513	139A_02024	139B_01597	139C_00920	141A_01066	141B_01122	141C_01122	148A1_00466	148A2_00655	148B_00717	149A_00668	149B_00496	161A_00948	164A1_00339	165B_00459	166B_01919	169B_00457	170A1_02210	172B_01565	172Bd_01716	174B_00540	174Bd_00433	178Ad_00648	179B_01968	181B_01427	182A_02203	185A1d_01091	185Bd_01075	190Ad_00803	190B_00921	199A2d_02066	199Bi_00662	199Bii_01383	204B_00771	10953_00790	C44Ad_00105
group_2977		pilus assembly ATP-binding protein	40A2_01004	41A_02281	41B2_02211	43A1_00782	43A2_00912	43A3_00867	43B1_00867	43C2_00637	45A1_00699	60A2_02553	122B_01246	132A_01227	139A_02131	139B_01054	139C_02192	141A_01001	141B_01057	141C_01057	148A1_02169	148A2_02074	148B_02081	149A_01112	149B_00857	161A_00845	164A1_02096	165B_02342	166B_00707	169B_00642	170A1_01111	172B_01817	172Bd_01392	174B_00726	174Bd_00651	178Ad_01745	179B_01423	181B_00650	182A_00960	185A1d_00266	185Bd_00266	190Ad_00662	190B_00680	199A2d_00913	199Bi_00836	199Bii_02228	204B_02044	10953_01345	C44Ad_01457
group_2976		manganese efflux pump MntP family protein	40A2_01006	41A_02283	41B2_02209	43A1_00780	43A2_00914	43A3_00865	43B1_00865	43C2_00639	45A1_00701	60A2_02551	122B_01248	132A_01225	139A_02129	139B_01056	139C_02190	141A_00999	141B_01055	141C_01055	148A1_02167	148A2_02072	148B_02083	149A_01114	149B_00859	161A_00843	164A1_02098	165B_02344	166B_00705	169B_00644	170A1_01113	172B_01819	172Bd_01394	174B_00728	174Bd_00649	178Ad_01743	179B_01421	181B_00648	182A_00962	185A1d_00268	185Bd_00268	190Ad_00660	190B_00682	199A2d_00911	199Bi_00817	199Bii_02226	204B_02046	10953_01347	C44Ad_01459
minE	minE	cell division topological specificity factor MinE	40A2_00831	41A_01177	41B2_01429	43A1_01929	43A2_01670	43A3_01685	43B1_01685	43C2_01575	45A1_00538	60A2_00685	122B_02225	132A_01963	139A_00397	139B_00886	139C_00528	141A_01751	141B_01833	141C_01807	148A1_01093	148A2_00969	148B_01063	149A_00945	149B_01677	161A_02222	164A1_01885	165B_01053	166B_00867	169B_01706	170A1_00958	172B_01723	172Bd_00876	174B_01219	174Bd_01447	178Ad_01182	179B_00478	181B_00829	182A_00805	185A1d_00088	185Bd_00088	190Ad_01357	190B_01362	199A2d_00673	199Bi_00998	199Bii_00414	204B_01435	10953_00528	C44Ad_01250
group_2972		membrane protein	40A2_00218	41A_00758	41B2_01157	43A1_01570	43A2_01934	43A3_01843	43B1_01871	43C2_01831	45A1_01374	60A2_01229	122B_00558	132A_00308	139A_00619	139B_00685	139C_00828	141A_00654	141B_00343	141C_00343	148A1_00040	148A2_00565	148B_00627	149A_00310	149B_00725	161A_00416	164A1_00095	165B_00027	166B_01003	169B_00972	170A1_00319	172B_00008	172Bd_00312	174B_00141	174Bd_00141	178Ad_00245	179B_00183	181B_00059	182A_00479	185A1d_00545	185Bd_00781	190Ad_00515	190B_00041	199A2d_01239	199Bi_00101	199Bii_00575;199Bii_00576	204B_00256	10953_01149	C44Ad_00307
group_2970		TlpA family protein disulfide reductase	40A2_01432	41A_02591	41B2_02586	43A1_02196	43A2_00895	43A3_02200	43B1_02232	43C2_02220	45A1_00928	60A2_01956	122B_02321	132A_01643	139A_01009	139B_01161	139C_02389	141A_01241	141B_01297	141C_01477	148A1_02407	148A2_02395	148B_02393	149A_01562	149B_02331	161A_01454	164A1_02314	165B_02396	166B_01588	169B_02254	170A1_01345	172B_02370	172Bd_02343	174B_01682	174Bd_00953	178Ad_01649	179B_00757	181B_02293	182A_02251	185A1d_01248	185Bd_01422	190Ad_02280	190B_02267	199A2d_00865	199Bi_01774	199Bii_02348	204B_02325	10953_00298	C44Ad_02452
group_2968		asparaginase	40A2_02393	41A_00455	41B2_00418	43A1_00953	43A2_00830	43A3_00902	43B1_00902	43C2_00902	45A1_00283	60A2_00521	122B_00146	132A_00070	139A_01484	139B_00335	139C_00266	141A_00353	141B_00795	141C_00795	148A1_00650	148A2_00072	148B_00286	149A_00065	149B_00223	161A_00136	164A1_01364	165B_00256	166B_00165	169B_00237	170A1_00553	172B_00382	172Bd_00457	174B_01141	174Bd_01369	178Ad_00489	179B_01509	181B_00296	182A_00129	185A1d_00431	185Bd_00431	190Ad_00285	190B_00271	199A2d_00131	199Bi_01896	199Bii_00118	204B_00505	10953_01754	C44Ad_00623
group_2963		23S rRNA (pseudouridine(1915)-N(3))-methyltransferase RlmH	40A2_01946	41A_00096	41B2_00002	43A1_00500	43A2_00032	43A3_00300	43B1_00300	43C2_00032	45A1_02053	60A2_02248	122B_00434	132A_01828	139A_00980	139B_00021	139C_01382	141A_00036	141B_00478	141C_00478	148A1_01249	148A2_01125	148B_01134	149A_02134	149B_01043	161A_01324	164A1_00825	165B_01897	166B_00514	169B_01482	170A1_00858	172B_01098	172Bd_00623	174B_00867	174Bd_00865	178Ad_01098	179B_01022	181B_01558	182A_01123	185A1d_01507	185Bd_01443	190Ad_00959	190B_00962	199A2d_01135	199Bi_01408	199Bii_00699	204B_00943	10953_02041	C44Ad_01021
group_2962		PTS-dependent dihydroxyacetone kinase phosphotransferase subunit DhaM	40A2_00926	41A_01063	41B2_01289	43A1_01488	43A2_01766	43A3_01557	43B1_01557	43C2_01755	45A1_00623	60A2_00809	122B_01172	132A_01301	139A_00296	139B_00984	139C_00629	141A_02164	141B_02095	141C_02094	148A1_01629	148A2_01499	148B_01567	149A_01032	149B_01410	161A_01386	164A1_00931	165B_01935	166B_00777	169B_01551	170A1_01033	172B_00776	172Bd_01108	174B_00646	174Bd_00731	178Ad_01257	179B_00556	181B_00733	182A_00882	185A1d_00189	185Bd_00189	190Ad_00736	190B_00606	199A2d_00991	199Bi_00913	199Bii_00322	204B_01655	10953_01272	C44Ad_00941
group_2955		galactokinase	40A2_01383	41A_00961	41B2_00750	43A1_01301	43A2_01344	43A3_01386	43B1_01386	43C2_01248	45A1_00883	60A2_02001	122B_01555	132A_01600	139A_01055	139B_01205	139C_01516	141A_01288	141B_01344	141C_01430	148A1_01901	148A2_01175	148B_01885	149A_01512	149B_01753	161A_01498	164A1_01531	165B_01518	166B_01635	169B_01145	170A1_01394	172B_00425	172Bd_00573	174B_01730	174Bd_01001	178Ad_01601	179B_00713	181B_00576	182A_01462	185A1d_01294	185Bd_01376	190Ad_01902	190B_02096	199A2d_00819	199Bi_01728	199Bii_01845	204B_01799	10953_00341	C44Ad_01604
pcp~~~pcp_1	pcp;pcp_1	pyroglutamyl-peptidase I	40A2_01094	41A_02263	41B2_01664	43A1_00676	43A2_01018	43A3_00761	43B1_00761	43C2_00743	45A1_01861	60A2_01392	122B_01935	132A_01487	139A_02376	139B_02246	139C_02399	141A_00882	141B_00938	141C_00938	148A1_01320	148A2_01561	148B_01275	149A_01226	149B_00971	161A_00754	164A1_01054	165B_01376	166B_00596	169B_00761	170A1_01211	172B_00689	172Bd_00741	174B_01492	174Bd_01648	178Ad_02159	179B_01304	181B_01698	182A_01792	185A1d_01006	185Bd_01705	190Ad_00560	190B_00782	199A2d_02125	199Bi_02569	199Bii_01509	204B_01205	10953_01471	C44Ad_02145
group_2951		ABC transporter permease	40A2_01691	41A_01853	41B2_00544	43A1_01731	43A2_01825	43A3_01801	43B1_01734	43C2_01624	45A1_01682	60A2_02022	122B_01305	132A_01043	139A_01295	139B_01476	139C_01567	141A_02212	141B_02252	141C_02228	148A1_01770	148A2_01777	148B_01708	149A_01817	149B_02245	161A_01149	164A1_02247	165B_01868	166B_01482	169B_02046	170A1_01647	172B_01870	172Bd_01451	174B_01936	174Bd_02123	178Ad_01458	179B_01145	181B_01777	182A_01210	185A1d_01842	185Bd_01851	190Ad_01452	190B_01457	199A2d_01895	199Bi_01184	199Bii_00944	204B_01044	10953_00054	C44Ad_02220
aroF	aroF	3-deoxy-7-phosphoheptulonate synthase	40A2_01667	41A_01879	41B2_00518	43A1_01757	43A2_01851	43A3_01775	43B1_01760	43C2_01650	45A1_01655	60A2_01877	122B_02049	132A_01073	139A_01320	139B_01868	139C_01592	141A_01995	141B_01972	141C_02317	148A1_01799	148A2_01806	148B_01737	149A_01792	149B_01472	161A_01173	164A1_01905	165B_01844	166B_01506	169B_02086	170A1_01673	172B_01893	172Bd_01428	174B_00956	174Bd_01074	178Ad_01482	179B_01121	181B_01800	182A_02320	185A1d_01865	185Bd_01874	190Ad_02295	190B_02291	199A2d_01862	199Bi_01210	199Bii_02109	204B_01961	10953_00078	C44Ad_02389
group_2950		ABC transporter ATP-binding protein	40A2_00887	41A_01118	41B2_01234	43A1_01528	43A2_01806	43A3_01517	43B1_01517	43C2_01795	45A1_00582	60A2_00754	122B_01132	132A_01345	139A_00336	139B_00946	139C_00589	141A_01704	141B_01880	141C_01760	148A1_01589	148A2_01539	148B_01527	149A_00992	149B_01450	161A_01348	164A1_00891	165B_01120	166B_00819	169B_01511	170A1_00991	172B_00815	172Bd_00934	174B_00606	174Bd_00771	178Ad_01217	179B_00514	181B_00784	182A_00840	185A1d_00138	185Bd_00138	190Ad_00775	190B_00567	199A2d_00729	199Bi_00953	199Bii_00362	204B_01695	10953_00004	C44Ad_00900
group_2946		MipA/OmpV family protein	40A2_00590	41A_01504	41B2_01060	43A1_01010	43A2_01191	43A3_01095	43B1_01095	43C2_01095	45A1_02269;45A1_02270	60A2_00357	122B_00842	132A_00537	139A_02049	139B_01619	139C_00896	141A_01090	141B_01146	141C_01146	148A1_00489	148A2_00632	148B_00694	149A_00692	149B_00520	161A_00984	164A1_00315	165B_00532	166B_01823	169B_00485	170A1_02160	172B_01524	172Bd_01683	174B_00564	174Bd_00409	178Ad_00745	179B_02079	181B_01043	182A_01980	185A1d_01122;185A1d_01121	185Bd_01044;185Bd_01045	190Ad_01117	190B_01122	199A2d_00329;199A2d_00328	199Bi_00749	199Bii_01409	204B_00746	10953_00768	C44Ad_00130
group_2942		flavodoxin	40A2_01202	41A_02229	41B2_02049	43A1_00556	43A2_01131	43A3_00648	43B1_00648	43C2_00856	45A1_02362	60A2_02149	122B_01705	132A_01386	139A_01988	139B_02115	139C_02052	141A_00775	141B_00831	141C_00831	148A1_02032	148A2_01980	148B_01921	149A_01335	149B_01818	161A_00646	164A1_01773	165B_01710	166B_02215	169B_00877	170A1_01314	172B_02054	172Bd_01900	174B_01994	174Bd_01946	178Ad_01877	179B_02359	181B_01602	182A_01854	185A1d_00896	185Bd_01993	190Ad_02082	190B_02014	199A2d_01937	199Bi_01517	199Bii_02259	204B_02138	10953_01579	C44Ad_01728
group_2941		heavy-metal-associated domain-containing protein	40A2_00741	41A_02415	41B2_02353	43A1_02284	43A2_02288	43A3_02299	43B1_02315	43C2_02299	45A1_02392	60A2_01472	122B_01734	132A_00723	139A_02225	139B_01767	139C_02257	141A_02368	141B_02368	141C_02372	148A1_02295	148A2_02249	148B_02281	149A_00852	149B_02195	161A_01570	164A1_02211	165B_00688	166B_01251	169B_00622	170A1_01700	172B_00617	172Bd_01945	174B_02140	174Bd_02193	178Ad_02372	179B_02558	181B_01182	182A_02338	185A1d_02067	185Bd_02068	190Ad_02317	190B_02309	199A2d_02207	199Bi_01784	199Bii_02030	204B_02193	10953_00619	C44Ad_02202
group_2939		TIGR00282 family metallophosphoesterase	40A2_00999	41A_02276	41B2_02216	43A1_00787	43A2_00907	43A3_00872	43B1_00872	43C2_00632	45A1_00694	60A2_02534	122B_01240	132A_01233	139A_02138	139B_01049	139C_02199	141A_01007	141B_01063	141C_01063	148A1_02174	148A2_02079	148B_02076	149A_01105	149B_00850	161A_00851	164A1_02089	165B_02337	166B_00712	169B_00637	170A1_01105	172B_01812	172Bd_01387	174B_00721	174Bd_00656	178Ad_01751	179B_01429	181B_00655	182A_00954	185A1d_00261	185Bd_00261	190Ad_00667	190B_00675	199A2d_00919	199Bi_00842	199Bii_02234	204B_02039	10953_01340	C44Ad_01450
group_2937		phosphatidylinositol-4-phosphate 5-kinase	40A2_01942	41A_00022	41B2_02440	43A1_00504	43A2_00028	43A3_00304	43B1_00304	43C2_00028	45A1_02049	60A2_02252	122B_00438	132A_01824	139A_00984	139B_00017	139C_01386	141A_00032	141B_00474	141C_00474	148A1_01253	148A2_01129	148B_01130	149A_02130	149B_01039	161A_01328	164A1_00829	165B_01893	166B_00518	169B_01486	170A1_00862	172B_01102	172Bd_00619	174B_00871	174Bd_00869	178Ad_01102	179B_01026	181B_01562	182A_01127	185A1d_01511	185Bd_01439	190Ad_00955	190B_00958	199A2d_01131	199Bi_01412	199Bii_00695	204B_00939	10953_02037	C44Ad_01017
flpA	flpA	autotransporter phospholipase A1 FlpA	40A2_01071	41A_02025	41B2_01635	43A1_00702	43A2_00992	43A3_00787	43B1_00787	43C2_00717	45A1_01837	60A2_01367	122B_01912	132A_01510	139A_01719	139B_01131	139C_01813	141A_00923	141B_00979	141C_00979	148A1_01345	148A2_01586	148B_01250	149A_01200	149B_00945	161A_00780	164A1_01028	165B_01401	166B_00633	169B_00726	170A1_01188	172B_00711	172Bd_00719	174B_01456	174Bd_01684	178Ad_01663	179B_01345	181B_01722	182A_01769	185A1d_01030	185Bd_01681	190Ad_00584	190B_00758	199A2d_01606	199Bi_02273	199Bii_01534	204B_01229	10953_01429	C44Ad_01888
group_2928		lauroyl acyltransferase	40A2_00227	41A_00749	41B2_01148	43A1_01561	43A2_01925	43A3_01834	43B1_01880	43C2_01822	45A1_01365	60A2_01238	122B_00567	132A_00317	139A_00610	139B_00676	139C_00819	141A_00645	141B_00334	141C_00334	148A1_00049	148A2_00556	148B_00618	149A_00319	149B_00716	161A_00425	164A1_00086	165B_00018	166B_01014	169B_00963	170A1_00310	172B_00017	172Bd_00303	174B_00132	174Bd_00132	178Ad_00236	179B_00192	181B_00050	182A_00488	185A1d_00554	185Bd_00790	190Ad_00524	190B_00032	199A2d_01230	199Bi_00110	199Bii_00566	204B_00247	10953_01140	C44Ad_00298
group_2926		transketolase family protein	40A2_00703	41A_01724	41B2_01870	43A1_01134	43A2_01315	43A3_01219	43B1_01219	43C2_01219	45A1_01053	60A2_01517	122B_01773	132A_00674	139A_00216	139B_01723	139C_00029	141A_01193	141B_01249	141C_01249	148A1_01554	148A2_01421	148B_01442	149A_00799	149B_00627	161A_01615	164A1_00213	165B_00651	166B_01291	169B_00578	170A1_01740	172B_00568	172Bd_00806	174B_01646	174Bd_01791	178Ad_00855	179B_02260	181B_01144	182A_01556	185A1d_02027	185Bd_02108	190Ad_02240	190B_02230	199A2d_01820	199Bi_01834	199Bii_01352	204B_00601	10953_00658	C44Ad_02150
lpxC	lpxC	UDP-3-O-[3-hydroxymyristoyl] N-acetylglucosamine deacetylase	40A2_00533	41A_00257	41B2_00163	43A1_00377	43A2_00155	43A3_00177	43B1_00177	43C2_00155	45A1_01100	60A2_00912	122B_00316	132A_00833	139A_00858	139B_00134	139C_01260	141A_00154	141B_00596	141C_00596	148A1_00836	148A2_00258	148B_00100	149A_02252	149B_00018	161A_01211	164A1_01730	165B_00931	166B_00347	169B_00049	170A1_00750	172B_01754	172Bd_01329	174B_02069	174Bd_02143	178Ad_00985	179B_00833	181B_00928	182A_00326	185A1d_02422	185Bd_02409	190Ad_00099	190B_00456	199A2d_00266	199Bi_01291	199Bii_00820	204B_02008	10953_02207	C44Ad_00420
group_2923		toxin-antitoxin system YwqK family antitoxin	40A2_00752	41A_02048	41B2_01355	43A1_02300	43A2_02376	43A3_02306	43B1_02299	43C2_02320	45A1_00463	60A2_00617	122B_01962	132A_02328	139A_00470	139B_00816	139C_00455	141A_01830	141B_01754	141C_01886	148A1_01171	148A2_01047	148B_00985	149A_00863	149B_02312	161A_02302	164A1_02336	165B_02151	166B_00938	169B_02245	170A1_00883	172B_01935	172Bd_01608	174B_02352	174Bd_02205	178Ad_01107	179B_00393	181B_00916	182A_00729	185A1d_00001	185Bd_00001	190Ad_02329	190B_02326	199A2d_02175	199Bi_02682	199Bii_02420	204B_02317	10953_00608	C44Ad_02418
group_2917		phosphatidylglycerophosphatase A	40A2_01588	41A_02452	41B2_02411	43A1_01864	43A2_02045	43A3_01954	43B1_01917	43C2_01942	45A1_01588	60A2_02097	122B_02518	132A_01148	139A_02366	139B_01789	139C_02340	141A_01921	141B_02046	141C_02198	148A1_01960	148A2_01889	148B_01840	149A_01709	149B_02256	161A_02044	164A1_02264	165B_01236	166B_01567	169B_01813	170A1_02251	172B_00876	172Bd_01012	174B_01031	174Bd_01150	178Ad_02308	179B_01058	181B_01865	182A_02391	185A1d_02167	185Bd_02205	190Ad_01682	190B_02168	199A2d_01557	199Bi_01272	199Bii_02082	204B_02050	10953_00158	C44Ad_02238
group_2912		hypothetical protein	40A2_01819	41A_02503	41B2_02541	43A1_01308	43A2_01600	43A3_01505	43B1_01505	43C2_01505	45A1_02427	60A2_01571	122B_02538	132A_02086	139A_02394	139B_01971	139C_02417	141A_02100	141B_02159	141C_01966	148A1_01472	148A2_01339	148B_01410	149A_01996	149B_01940	161A_01752	164A1_01500	165B_02365	166B_02016	169B_01901	170A1_02277	172B_01208	172Bd_01750	174B_02245	174Bd_01271	178Ad_02059	179B_01809	181B_02268	182A_02404	185A1d_02369	185Bd_02329	190Ad_02132	190B_02054	199A2d_02272	199Bi_02400	199Bii_02279	204B_01508	10953_02344	C44Ad_02354
group_2911		MBL fold metallo-hydrolase	40A2_01815	41A_02499	41B2_02545	43A1_01303	43A2_01605	43A3_01510	43B1_01510	43C2_01510	45A1_02431	60A2_01566	122B_02534	132A_02081	139A_02398	139B_01967	139C_02421	141A_02104	141B_02155	141C_01962	148A1_01477	148A2_01344	148B_01415	149A_01992	149B_01944	161A_01756	164A1_01504	165B_02361	166B_02020	169B_01897	170A1_02282	172B_01212	172Bd_01754	174B_02250	174Bd_01276	178Ad_02055	179B_01805	181B_02264	182A_02409	185A1d_02364	185Bd_02324	190Ad_02128	190B_02050	199A2d_02276	199Bi_02395	199Bii_02283	204B_01504	10953_02349	C44Ad_02358
ruvX	ruvX	Holliday junction resolvase RuvX	40A2_00406	41A_00397	41B2_00476	43A1_01683	43A2_00277	43A3_00055	43B1_00055	43C2_00277	45A1_01702	60A2_00454	122B_00208	132A_00961	139A_01424	139B_00263	139C_00326	141A_00278	141B_00720	141C_00720	148A1_00714	148A2_00136	148B_00222	149A_02381	149B_00147	161A_00198	164A1_01602	165B_00342	166B_00225	169B_00174	170A1_00633	172B_00200	172Bd_00120	174B_01064	174Bd_01292	178Ad_00564	179B_02046	181B_01311	182A_00210	185A1d_01561	185Bd_01240	190Ad_00219	190B_00336	199A2d_00503	199Bi_02060	199Bii_00060	204B_01758	10953_01675	C44Ad_00548
mutS	mutS	DNA mismatch repair protein MutS	40A2_00410	41A_00392	41B2_00481	43A1_01687	43A2_00273	43A3_00059	43B1_00059	43C2_00273	45A1_01698	60A2_00449	122B_00213	132A_00956	139A_01419	139B_00258	139C_00331	141A_00273	141B_00715	141C_00715	148A1_00718	148A2_00140	148B_00218	149A_02377	149B_00143	161A_00203	164A1_01606	165B_00346	166B_00230	169B_00170	170A1_00638	172B_00204	172Bd_00116	174B_01059	174Bd_01287	178Ad_00569	179B_02041	181B_01307	182A_00214	185A1d_01565	185Bd_01236	190Ad_00215	190B_00340	199A2d_00507	199Bi_02064	199Bii_00055	204B_01753	10953_01671	C44Ad_00544
group_2909		segregation/condensation protein A	40A2_00399	41A_00404	41B2_00469	43A1_01659	43A2_00301	43A3_00031	43B1_00031	43C2_00301	45A1_01709	60A2_00463	122B_00201	132A_00019	139A_01431	139B_00277	139C_00319	141A_00285	141B_00727	141C_00727	148A1_00705	148A2_00127	148B_00231	149A_00013	149B_00171	161A_00191	164A1_01312	165B_00316	166B_00218	169B_00181	170A1_00626	172B_00191	172Bd_00129	174B_01088	174Bd_01316	178Ad_00557	179B_01440	181B_01318	182A_00203	185A1d_01554	185Bd_01247	190Ad_00228	190B_00327	199A2d_00489	199Bi_02053	199Bii_00067	204B_00556	10953_01682	C44Ad_00676
group_2908		epoxyqueuosine reductase QueH	40A2_02001	41A_00146	41B2_00052	43A1_00447	43A2_00085	43A3_00247	43B1_00247	43C2_00085	45A1_02104	60A2_00984	122B_00381	132A_00763	139A_00929	139B_00072	139C_01331	141A_00091	141B_00533	141C_00533	148A1_01199	148A2_01075	148B_01184	149A_02185	149B_01094	161A_01274	164A1_00774	165B_02075	166B_00462	169B_01430	170A1_00807	172B_01048	172Bd_00673	174B_00814	174Bd_00812	178Ad_01048	179B_00973	181B_01509	182A_01071	185A1d_01456	185Bd_01494	190Ad_01011	190B_01014	199A2d_01183	199Bi_01350	199Bii_00750	204B_00994	10953_02092	C44Ad_01072
group_2906		RNA 2'-phosphotransferase	40A2_00352	41A_00628	41B2_01990	43A1_00099	43A2_00574	43A3_00525	43B1_00430	43C2_00525	45A1_01753	60A2_00034	122B_00679	132A_01706	139A_00491	139B_00552	139C_00701	141A_00525	141B_00214	141C_00214	148A1_00175	148A2_00430	148B_00492	149A_00441	149B_01224	161A_00555	164A1_00552	165B_00750	166B_01131	169B_01380	170A1_00189	172B_00142	172Bd_00178	174B_00015	174Bd_00015	178Ad_00115	179B_00316	181B_01362	182A_00609	185A1d_00667	185Bd_00903	190Ad_01618;190Ad_01617	190B_01651;190B_01652	199A2d_00445	199Bi_00433	199Bii_01114	204B_00124	10953_01021	C44Ad_00755
group_2902		hypothetical protein	40A2_02300	41A_01214	41B2_01501	43A1_00146	43A2_00527	43A3_00478	43B1_00477	43C2_00478	45A1_00200	60A2_00084	122B_00728	132A_01658	139A_01817	139B_00500	139C_01864	141A_00481	141B_00170	141C_00170	148A1_00224	148A2_00381	148B_00443	149A_00497	149B_01168	161A_00604	164A1_00497	165B_00808	166B_01183	169B_01331	170A1_00141	172B_01238	172Bd_01039	174B_02029	174Bd_02005	178Ad_00069	179B_00362	181B_00361	182A_00659	185A1d_00690	185Bd_00500	190Ad_01825	190B_01767	199A2d_00196	199Bi_00483	199Bii_01166	204B_00074	10953_00970	C44Ad_00699
group_2900		FprA family A-type flavoprotein	40A2_00515	41A_00297	41B2_00202	43A1_00354	43A2_00178	43A3_00154	43B1_00154	43C2_00178	45A1_01936	60A2_00890	122B_00291	132A_00858	139A_01181	139B_00153	139C_00436	141A_00172	141B_00614	141C_00614	148A1_00813	148A2_00235	148B_00123	149A_02275	149B_00041	161A_00309	164A1_01707	165B_00895	166B_00319	169B_00075	170A1_00734	172B_01005	172Bd_00018	174B_01346	174Bd_01580	178Ad_00967	179B_00809	181B_01209	182A_00310	185A1d_02136	185Bd_01141	190Ad_00121	190B_00434	199A2d_01373	199Bi_02645	199Bii_01759	204B_01825	10953_02226	C44Ad_00443
nadD	nadD	nicotinate (nicotinamide) nucleotide adenylyltransferase	40A2_00386	41A_01196	41B2_01483	43A1_00127	43A2_00546	43A3_00497	43B1_00458	43C2_00497	45A1_01722	60A2_00066	122B_00709	132A_01676	139A_01799	139B_00520	139C_01882	141A_00500	141B_00189	141C_00189	148A1_00205	148A2_00400	148B_00462	149A_00478	149B_01187	161A_00586	164A1_00515	165B_00782	166B_01164	169B_01350	170A1_00159	172B_00178	172Bd_00142	174B_02047	174Bd_01987	178Ad_00088	179B_00343	181B_01331	182A_00639	185A1d_01541	185Bd_01260	190Ad_01652	190B_01617	199A2d_00476	199Bi_00465	199Bii_01147	204B_00092	10953_00989	C44Ad_00718
group_2891		hypothetical protein	40A2_01179	41A_02210	41B2_02068	43A1_00588	43A2_01099	43A3_00680	43B1_00680	43C2_00824	45A1_02301	60A2_02173	122B_01689	132A_01412	139A_01972	139B_02084	139C_02036	141A_00806	141B_00862	141C_00862	148A1_01998	148A2_01946	148B_01955	149A_01301	149B_01852	161A_00680	164A1_01807	165B_01674	166B_02199	169B_00848	170A1_01287	172B_02079	172Bd_01875	174B_01969	174Bd_01921	178Ad_01897	179B_02338	181B_01621	182A_01881	185A1d_00926	185Bd_01963	190Ad_01733	190B_01743	199A2d_01909	199Bi_01546	199Bii_02189	204B_02182	10953_01550	C44Ad_01762
group_2890		hypothetical protein	40A2_00104	41A_00595	41B2_02488	43A1_00832	43A2_00709	43A3_01023	43B1_01023	43C2_01023	45A1_00411	60A2_01104	122B_00013	132A_00193	139A_00732	139B_00796	139C_01198	141A_01548	141B_01604	141C_01495	148A1_02092	148A2_01997	148B_02062	149A_00199	149B_00836	161A_02266	164A1_00204	165B_00135	166B_00038	169B_01086	170A1_00428	172B_00258	172Bd_00333	174B_00259	174Bd_00259	178Ad_00353	179B_00074	181B_00170	182A_00002	185A1d_00306	185Bd_00306	190Ad_00408	190B_00148	199A2d_00002	199Bi_02518	199Bii_00255	204B_00368	10953_01261	C44Ad_02302
group_2884		PTS transporter subunit EIIA	40A2_01592	41A_02152	41B2_02084	43A1_01856	43A2_02037	43A3_01946	43B1_01925	43C2_01934	45A1_01594	60A2_02101	122B_02104	132A_01144	139A_02174	139B_01794	139C_02155	141A_01928	141B_02039	141C_02191	148A1_01956	148A2_01893	148B_01836	149A_01714	149B_01550	161A_02039	164A1_02002	165B_01240	166B_01563	169B_01807	170A1_02100	172B_00881	172Bd_01008	174B_01027	174Bd_01145	178Ad_02302	179B_01063	181B_01859	182A_02160	185A1d_02163	185Bd_02201	190Ad_01686	190B_02172	199A2d_01551	199Bi_01268	199Bii_02076	204B_02274	10953_00150	C44Ad_01579
group_2879		cobyric acid synthase	40A2_00193	41A_00781	41B2_01180	43A1_01593	43A2_01957	43A3_01866	43B1_01848	43C2_01854	45A1_01400	60A2_01206	122B_00533	132A_00285	139A_00641	139B_00707	139C_00850	141A_00679	141B_00368	141C_00368	148A1_00017	148A2_00588	148B_00650	149A_00288	149B_00747	161A_00392	164A1_00116	165B_00050	166B_00980	169B_00998	170A1_00342	172B_02107	172Bd_01937	174B_00164	174Bd_00164	178Ad_00270	179B_00161	181B_00081	182A_00455	185A1d_00524	185Bd_00760	190Ad_00494	190B_00062	199A2d_01263	199Bi_00078	199Bii_00599	204B_00279	10953_01175	C44Ad_00329
purH	purH	bifunctional phosphoribosylaminoimidazolecarboxamide formyltransferase/IMP cyclohydrolase	40A2_00197	41A_00776	41B2_01175	43A1_01588	43A2_01952	43A3_01861	43B1_01853	43C2_01849	45A1_01395	60A2_01211	122B_00537	132A_00290	139A_00636	139B_00703	139C_00845	141A_00675	141B_00364	141C_00364	148A1_00022	148A2_00583	148B_00645	149A_00292	149B_00743	161A_00396	164A1_00112	165B_00045	166B_00985	169B_00993	170A1_00338	172B_02240	172Bd_02194	174B_00159	174Bd_00159	178Ad_00265	179B_00165	181B_00077	182A_00459	185A1d_00528	185Bd_00764	190Ad_00498	190B_00058	199A2d_01259	199Bi_00083	199Bii_00594	204B_00274	10953_01171	C44Ad_00325
cbiG~~~cbiG_2~~~cbiG_3~~~cbiG_1	cbiG;cbiG_2;cbiG_3;cbiG_1	cobalt-precorrin 5A hydrolase	40A2_00163;40A2_00165	41A_00814	41B2_01213	43A1_01623	43A2_01987	43A3_01896	43B1_01818	43C2_01884	45A1_01427	60A2_01173	122B_00502	132A_00252	139A_00675	139B_00737	139C_00884	141A_00712	141B_00401	141C_00401	148A1_02202	148A2_02107	148B_02140	149A_00256	149B_00779	161A_00359	164A1_00147	165B_00077	166B_00945	169B_01027	170A1_00369	172B_02080;172B_02330	172Bd_01910;172Bd_02306	174B_00197	174Bd_00197	178Ad_00296	179B_00132	181B_00110	182A_00428	185A1d_02408	185Bd_02395;185Bd_00731	190Ad_00468	190B_00088	199A2d_01286	199Bi_00045	199Bii_00630	204B_00310	10953_01204	C44Ad_00361
group_2869		stage 0 sporulation family protein	40A2_00123	41A_02349	41B2_02311	43A1_00813	43A2_00690	43A3_01042	43B1_01042	43C2_01042	45A1_00430	60A2_01123	122B_00454	132A_00212	139A_00713	139B_00777	139C_01217	141A_00750	141B_00439	141C_00439	148A1_02114	148A2_02019	148B_02040	149A_00218	149B_00817	161A_00320	164A1_00185	165B_00116	166B_00019	169B_01068	170A1_00407	172B_02003	172Bd_01759	174B_00237	174Bd_00237	178Ad_00334	179B_00093	181B_00149	182A_00390	185A1d_00287	185Bd_00287	190Ad_00427	190B_00129	199A2d_01967	199Bi_00005	199Bii_00679	204B_00349	10953_01242	C44Ad_00399
aroA	aroA	3-phosphoshikimate 1-carboxyvinyltransferase	40A2_00148	41A_02325	41B2_02287	43A1_02308	43A2_02301	43A3_02328	43B1_02329	43C2_02327	45A1_00455	60A2_01149	122B_00478	132A_00238	139A_00689	139B_00753	139C_01241	141A_00726	141B_00415	141C_00415	148A1_02188	148A2_02093	148B_02126	149A_00242	149B_00793	161A_00344	164A1_00161	165B_00091	166B_02268	169B_01041	170A1_00383	172B_01979	172Bd_01783	174B_00211	174Bd_00211	178Ad_00310	179B_00118	181B_00124	182A_00414	185A1d_02382	185Bd_02365	190Ad_00454	190B_00102	199A2d_01991	199Bi_00031	199Bii_00654	204B_00324	10953_01218	C44Ad_00375
brnQ_2~~~brnQ_1~~~brnQ_3	brnQ_2;brnQ_1;brnQ_3	branched-chain amino acid transport system II carrier protein	40A2_00296	41A_00677	41B2_01076	43A1_00055	43A2_00618	43A3_00569	43B1_00386	43C2_00569	45A1_01287	60A2_01314	122B_00638	132A_01747	139A_00536	139B_00596	139C_00746	141A_00569	141B_00258	141C_00258	148A1_00130	148A2_00475	148B_00537	149A_00394	149B_00641	161A_00516	164A1_00011	165B_00710	166B_01089	169B_02152	170A1_00235	172B_00090	172Bd_00230	174B_00058	174Bd_00058	178Ad_00161	179B_00265	181B_02232	182A_00563	185A1d_00623	185Bd_00859	190Ad_02361	190B_02371	199A2d_02046	199Bi_00390	199Bii_00494	204B_00175	10953_01064	C44Ad_00223
group_2854		hypothetical protein	40A2_01563	41A_01755	41B2_01693	43A1_02320	43A2_02314	43A3_02104	43B1_02030	43C2_02092	45A1_02126	60A2_01745	122B_02175	132A_01925	139A_02436	139B_01961	139C_02447	141A_02378	141B_02378	141C_02379	148A1_02396	148A2_02373	148B_02376	149A_01686	149B_01556	161A_01928	164A1_02043	165B_02045	166B_02106	169B_01687	170A1_01836	172B_02346	172Bd_02323	174B_02294	174Bd_02306	178Ad_01762	179B_01721	181B_01963	182A_01580	185A1d_02396	185Bd_02377	190Ad_01282	190B_01200	199A2d_01693	199Bi_02080	199Bii_02306	204B_02267	10953_00179	C44Ad_02396
group_2851		hypothetical protein	40A2_01008	41A_02285	41B2_02207	43A1_00778	43A2_00916	43A3_00863	43B1_00863	43C2_00641	45A1_00703	60A2_02549	122B_01250	132A_01210	139A_02127	139B_01058	139C_02188	141A_00997	141B_01053	141C_01053	148A1_02165	148A2_02070	148B_02085	149A_01116	149B_00861	161A_00841	164A1_02100	165B_02346	166B_00703	169B_00646	170A1_01115	172B_01821	172Bd_01396	174B_00743	174Bd_00634	178Ad_01741	179B_01419	181B_00646	182A_00964	185A1d_01696	185Bd_01591	190Ad_00658	190B_00684	199A2d_00909	199Bi_00815	199Bii_02224	204B_02177	10953_01349	C44Ad_01461
group_2850		acetyl-CoA carboxylase carboxyltransferase subunit alpha	40A2_01896	41A_02366	41B2_02327	43A1_01393	43A2_01515	43A3_01420	43B1_01420	43C2_01420	45A1_00965	60A2_01642	122B_01866	132A_02252	139A_02296	139B_02036	139C_02283	141A_02026	141B_02233	141C_02040	148A1_02265	148A2_02158	148B_02191	149A_02073	149B_02096	161A_01690	164A1_01436	165B_01797	166B_01944	169B_02014	170A1_01940	172B_01126	172Bd_01865	174B_01550	174Bd_01202	178Ad_02214	179B_01879	181B_01994	182A_01723	185A1d_01884	185Bd_00712	190Ad_01548	190B_01553	199A2d_01626	199Bi_02469	199Bii_01706	204B_01574	10953_02271	C44Ad_01863
group_2840		YbgA family protein	40A2_00234	41A_00743	41B2_01142	43A1_01554	43A2_01918	43A3_01827	43B1_01887	43C2_01815	45A1_01358	60A2_01246	122B_00574	132A_00324	139A_00603	139B_00669	139C_00812	141A_00638	141B_00327	141C_00327	148A1_00056	148A2_00549	148B_00611	149A_00326	149B_00709	161A_00432	164A1_00079	165B_00011	166B_01021	169B_00956	170A1_00303	172B_00024	172Bd_00296	174B_00125	174Bd_00125	178Ad_00229	179B_00199	181B_00043	182A_00495	185A1d_00561	185Bd_00797	190Ad_00531	190B_00025	199A2d_01223	199Bi_00117	199Bii_00559	204B_00240	10953_01133	C44Ad_00291
group_2833		ComF family protein	40A2_01861	41A_02171	41B2_02156	43A1_01338	43A2_01570	43A3_01475	43B1_01475	43C2_01475	45A1_01005	60A2_01601	122B_01830	132A_02116	139A_01856	139B_02001	139C_01910	141A_02061	141B_02198	141C_02005	148A1_01431	148A2_01298	148B_01369	149A_02028	149B_01908	161A_01724	164A1_01470	165B_01761	166B_01985	169B_01929	170A1_01977	172B_01173	172Bd_01645	174B_01511	174Bd_01241	178Ad_02098	179B_01844	181B_02031	182A_01686	185A1d_01918	185Bd_00678	190Ad_01584	190B_01589	199A2d_01667	199Bi_02431	199Bii_01740	204B_01538	10953_02308	C44Ad_02034
group_2832		YraN family protein	40A2_01859	41A_02170	41B2_02157	43A1_01337	43A2_01571	43A3_01476	43B1_01476	43C2_01476	45A1_01007	60A2_01599	122B_01828	132A_02114	139A_01858	139B_01999	139C_01908	141A_02063	141B_02196	141C_02003	148A1_01433	148A2_01300	148B_01371	149A_02026	149B_01910	161A_01726	164A1_01472	165B_01759	166B_01987	169B_01927	170A1_01979	172B_01175	172Bd_01647	174B_01509	174Bd_01243	178Ad_02096	179B_01842	181B_02033	182A_01684	185A1d_01920	185Bd_00676	190Ad_01586	190B_01591	199A2d_01669	199Bi_02429	199Bii_01742	204B_01536	10953_02310	C44Ad_02032
group_2826		NAD-dependent protein deacylase;hypothetical protein	40A2_02185	41A_01307	41B2_01592	43A1_00181	43A2_00492	43A3_00443	43B1_00512	43C2_00443	45A1_00157	60A2_00116	122B_00767	132A_02206	139A_01591	139B_00467	139C_01060	141A_00448	141B_00137	141C_00137	148A1_00311	148A2_00810	148B_00872	149A_00530	149B_00358	161A_02072	164A1_00462	165B_00841	166B_01215	169B_01965	170A1_00103	172B_01614	172Bd_01240	174B_00402	174Bd_00571	178Ad_00036	179B_02205;179B_02206	181B_00394	182A_00697	185A1d_00732	185Bd_00542	190Ad_01798	190B_01794	199A2d_00229	199Bi_00521	199Bii_01948	204B_00039	10953_00936	C44Ad_01089
group_2823		toxin-antitoxin system YwqK family antitoxin	40A2_01334	41A_00880	41B2_00831	43A1_01255	43A2_01390	43A3_01340	43B1_01340	43C2_01294	45A1_00839	60A2_02429	122B_01510	132A_01556	139A_01146	139B_01249	139C_01424	141A_01366	141B_01422	141C_01352	148A1_02072	148A2_01221	148B_02010	149A_01467	149B_02130	161A_01542	164A1_01122	165B_01336	166B_02041	169B_01188	170A1_01441	172B_00467	172Bd_00531	174B_02113	174Bd_01046	178Ad_01525	179B_00636	181B_00530	182A_01415	185A1d_01341	185Bd_01329	190Ad_01837	190B_01796	199A2d_00774	199Bi_01684	199Bii_01054	204B_01372	10953_00423	C44Ad_01810
group_2820		DHH family phosphoesterase	40A2_01629	41A_02123	41B2_02114	43A1_01812	43A2_01993	43A3_01902	43B1_01969	43C2_01890	45A1_01619	60A2_01832	122B_02086	132A_01111	139A_02405	139B_01830	139C_02424	141A_01958	141B_02009	141C_02161	148A1_01929	148A2_01920	148B_01809	149A_01747	149B_01517	161A_02019	164A1_02035	165B_01259	166B_01544	169B_01778	170A1_02080	172B_00914	172Bd_00975	174B_00994	174Bd_01112	178Ad_02285	179B_01082	181B_01837	182A_02140	185A1d_01953	185Bd_02123	190Ad_01708	190B_02120	199A2d_01526	199Bi_01248	199Bii_02055	204B_01985	10953_00115	C44Ad_01546
group_2818		SWIM zinc finger family protein	40A2_01832	41A_02154	41B2_02173	43A1_01321	43A2_01587	43A3_01492	43B1_01492	43C2_01492	45A1_01023	60A2_01583	122B_01812	132A_02097	139A_01874	139B_01983	139C_01892	141A_02088	141B_02171	141C_01978	148A1_01461	148A2_01328	148B_01399	149A_02010	149B_01926	161A_01742	164A1_01488	165B_01742	166B_02004	169B_01910	170A1_01996	172B_01199	172Bd_01741	174B_02234	174Bd_01260	178Ad_02071	179B_01820	181B_02285	182A_01667	185A1d_02257	185Bd_00651	190Ad_02152	190B_02074	199A2d_02261	199Bi_02412	199Bii_02368	204B_01520	10953_02333	C44Ad_02331
cobD	cobD	cobalamin biosynthesis protein CobD	40A2_00191	41A_00784	41B2_01183	43A1_01596	43A2_01960	43A3_01869	43B1_01845	43C2_01857	45A1_01402	60A2_01202	122B_00530	132A_00281	139A_00644	139B_00710	139C_00853	141A_00682	141B_00371	141C_00371	148A1_00014	148A2_00591	148B_00653	149A_00285	149B_00750	161A_00389	164A1_00118	165B_00052	166B_00977	169B_01001	170A1_00345	172B_02105	172Bd_01935	174B_00168	174Bd_00168	178Ad_00273	179B_00159	181B_00084	182A_00452	185A1d_00521	185Bd_00757	190Ad_00492	190B_00064	199A2d_01266	199Bi_00074	199Bii_00602	204B_00282	10953_01177	C44Ad_00332
group_2811		hypothetical protein	40A2_00075	41A_00571	41B2_00302	43A1_00855	43A2_00732	43A3_01000	43B1_01000	43C2_01000	45A1_00384	60A2_01078	122B_00042	132A_00170	139A_00755	139B_00437	139C_01175	141A_01521	141B_01577	141C_01522	148A1_00535	148A2_01717	148B_00401	149A_00176	149B_00334	161A_00020	164A1_01285	165B_00158;165B_00157	166B_00065	169B_00334	170A1_00455	172B_00283	172Bd_00358	174B_00287	174Bd_00287	178Ad_00376	179B_00051	181B_00197	182A_00029	185A1d_00331	185Bd_00331	190Ad_00385	190B_00171	199A2d_00027	199Bi_02541	199Bii_00228	204B_00395	10953_01854	C44Ad_01403
group_2805		hypothetical protein	40A2_00054	41A_00549	41B2_00324	43A1_00876	43A2_00753	43A3_00979	43B1_00979	43C2_00979	45A1_00360	60A2_00610	122B_00065	132A_00147	139A_00776	139B_00415	139C_01154	141A_01500	141B_01556	141C_01543	148A1_00559	148A2_01741	148B_00377	149A_00155	149B_00313	161A_00044	164A1_01262	165B_00180	166B_00089	169B_00313	170A1_00476	172B_00308	172Bd_00383	174B_00311	174Bd_00311	178Ad_00401	179B_00027	181B_00219	182A_00051	185A1d_00355	185Bd_00355	190Ad_00361	190B_00195	199A2d_00053	199Bi_01972	199Bii_00204	204B_00419	10953_01830	C44Ad_01424
group_2804		hypothetical protein	40A2_00509	41A_00302	41B2_00207	43A1_00349	43A2_00183	43A3_00149	43B1_00149	43C2_00183	45A1_01941	60A2_00885	122B_00286	132A_00863	139A_01186	139B_00158	139C_00431	141A_00177	141B_00619	141C_00619	148A1_00808	148A2_00230	148B_00128	149A_02280	149B_00046	161A_00304	164A1_01702	165B_00890	166B_00314	169B_00080	170A1_00729	172B_01000	172Bd_00023	174B_01351	174Bd_01585	178Ad_00962	179B_00804	181B_01214	182A_00305	185A1d_02141	185Bd_01146	190Ad_00124	190B_00431	199A2d_01378	199Bi_02160	199Bii_01764;199Bii_01765	204B_01828	10953_02231	C44Ad_00448
group_2797		hypothetical protein	40A2_00235	41A_00742	41B2_01141	43A1_01553	43A2_01917	43A3_01826	43B1_01888	43C2_01814	45A1_01357	60A2_01247	122B_00575	132A_00325	139A_00602	139B_00668	139C_00811	141A_00637	141B_00326	141C_00326	148A1_00057	148A2_00548	148B_00610	149A_00327	149B_00708	161A_00433	164A1_00078	165B_00010	166B_01022	169B_00955	170A1_00302	172B_00025	172Bd_00295	174B_00124	174Bd_00124	178Ad_00228	179B_00200	181B_00042	182A_00496	185A1d_00562	185Bd_00798	190Ad_00532	190B_00024	199A2d_01222	199Bi_00118	199Bii_00558	204B_00239	10953_01132	C44Ad_00290
group_2790		S9 family peptidase	40A2_00381	41A_01191	41B2_01478	43A1_00122	43A2_00551	43A3_00502	43B1_00453	43C2_00502	45A1_01727	60A2_00061	122B_00704	132A_01681	139A_01794	139B_00525	139C_01887	141A_00505	141B_00194	141C_00194	148A1_00200	148A2_00405	148B_00467	149A_00468	149B_01197	161A_00581	164A1_00525	165B_00777	166B_01159	169B_01355	170A1_00164	172B_00173	172Bd_00147	174B_02052	174Bd_01982	178Ad_00093	179B_00336	181B_01336	182A_00634	185A1d_01532	185Bd_01269	190Ad_01647	190B_01622	199A2d_00471	199Bi_00460	199Bii_01142	204B_00097	10953_00994	C44Ad_00728
group_2786		toxin-antitoxin system YwqK family antitoxin	40A2_01999	41A_00144	41B2_00050	43A1_00449	43A2_00083	43A3_00249	43B1_00249	43C2_00083	45A1_02102	60A2_00986	122B_00383	132A_00761	139A_00931	139B_00070	139C_01333	141A_00089	141B_00531	141C_00531	148A1_01201	148A2_01077	148B_01182	149A_02183	149B_01092	161A_01276	164A1_00776	165B_02072	166B_00464	169B_01432	170A1_00809	172B_01051	172Bd_00670	174B_00816	174Bd_00814	178Ad_01050	179B_00975	181B_01511	182A_01073	185A1d_01459	185Bd_01491	190Ad_01007	190B_01010	199A2d_01181	199Bi_01352	199Bii_00748	204B_00992	10953_02090	C44Ad_01070
group_2785		branched-chain amino acid ABC transporter	40A2_00273	41A_00706	41B2_01105	43A1_00027	43A2_00646	43A3_00597	43B1_00358	43C2_00597	45A1_01319	60A2_01285	122B_00610	132A_00362	139A_00565	139B_00632	139C_00774	141A_00598	141B_00287	141C_00287	148A1_00092	148A2_00513	148B_00575	149A_00366	149B_00669	161A_00488	164A1_00039	165B_02207	166B_01060	169B_00918	170A1_00264	172B_00063	172Bd_00257	174B_00089	174Bd_00089	178Ad_00191	179B_00237	181B_00003	182A_00534	185A1d_00600	185Bd_00836	190Ad_02045	190B_01976	199A2d_02012	199Bi_00351	199Bii_00523	204B_00204	10953_01093	C44Ad_00251
group_2784		radical SAM protein	40A2_01513	41A_01803	41B2_01741	43A1_02044	43A2_02148	43A3_02058	43B1_02076	43C2_02046	45A1_02174	60A2_01698	122B_02359;122B_02358	132A_01879	139A_01910	139B_01914	139C_01974	141A_01593	141B_01722	141C_01722	148A1_01721	148A2_01658	148B_01659	149A_01630	149B_01612	161A_01880	164A1_01988	165B_02116	166B_02154	169B_01638	170A1_01885	172B_01378;172B_01377	172Bd_01154;172Bd_01155	174B_01799	174Bd_01857	178Ad_01817	179B_01773	181B_01913	182A_01631	185A1d_01760	185Bd_01779	190Ad_01223	190B_01259	199A2d_01330	199Bi_02125	199Bii_01975	204B_01874	10953_00231	C44Ad_01963
group_2783		hypothetical protein	40A2_01514	41A_01802	41B2_01740	43A1_02045	43A2_02147	43A3_02059	43B1_02075	43C2_02047	45A1_02173	60A2_01699	122B_02221	132A_01880	139A_01909	139B_01915	139C_01973	141A_01594	141B_01721	141C_01721	148A1_01720	148A2_01659	148B_01658	149A_01631	149B_01611	161A_01881	164A1_01989	165B_02115	166B_02153	169B_01639	170A1_01884	172B_01379	172Bd_01156	174B_01798	174Bd_01856	178Ad_01816	179B_01772	181B_01914	182A_01630	185A1d_01761	185Bd_01778	190Ad_01224	190B_01258	199A2d_01329	199Bi_02124	199Bii_01976	204B_01875	10953_00230	C44Ad_01962
group_2782		hypothetical protein	40A2_00789	41A_02088	41B2_01395	43A1_01895	43A2_01636	43A3_01651	43B1_01651	43C2_01541	45A1_00502	60A2_00654	122B_01996	132A_02000	139A_00430	139B_00853	139C_00495	141A_01790	141B_01794	141C_01846	148A1_01132	148A2_01008	148B_01024	149A_00904	149B_01718	161A_01965	164A1_01848	165B_02193	166B_00903	169B_01737	170A1_00919	172B_01971	172Bd_01572	174B_01182	174Bd_01410	178Ad_01142	179B_00438	181B_00867	182A_00765	185A1d_00044	185Bd_00044	190Ad_01317	190B_01322	199A2d_00633	199Bi_01032	199Bii_00450	204B_01471	10953_00572	C44Ad_01209
group_2781		N-acetylmuramoyl-L-alanine amidase	40A2_01919	41A_00001	41B2_02461	43A1_00531	43A2_00001	43A3_00331	43B1_00331	43C2_00001	45A1_02023	60A2_02271	122B_02105	132A_01750	139A_01005	139B_02255	139C_01407	141A_02327	141B_00001	141C_00001	148A1_01272	148A2_01148	148B_01111	149A_02111	149B_01020	161A_01846	164A1_00848	165B_01875	166B_00536	169B_01504	170A1_00881	172B_01120	172Bd_00601	174B_00945	174Bd_00943	178Ad_01970	179B_02432	181B_01578	182A_01195	185A1d_02026	185Bd_02005	190Ad_00938	190B_00941	199A2d_01104	199Bi_01489	199Bii_01929	204B_00874	10953_01964	C44Ad_00998
hpt	hpt	hypoxanthine phosphoribosyltransferase	40A2_00707	41A_01737	41B2_02513	43A1_01145	43A2_01326	43A3_01230	43B1_01230	43C2_01230	45A1_01049	60A2_01506	122B_01769	132A_00688	139A_00229	139B_01732	139C_00016	141A_01203	141B_01259	141C_01259	148A1_01565	148A2_01432	148B_01431	149A_00815	149B_02177	161A_01605	164A1_02189	165B_00655	166B_01287	169B_00588	170A1_01736	172B_00582	172Bd_00792	174B_01660	174Bd_01805	178Ad_00865	179B_02250	181B_01148	182A_01560	185A1d_02034	185Bd_02101	190Ad_01992	190B_01885	199A2d_01824	199Bi_01820	199Bii_01365	204B_00588	10953_00654	C44Ad_02069
group_2770		S8 family peptidase	40A2_01394	41A_00972	41B2_00739	43A1_02228	43A2_00863	43A3_02168	43B1_02264	43C2_02252	45A1_00896	60A2_01990	122B_01567	132A_01610	139A_01044	139B_01194	139C_01527	141A_01277	141B_01333	141C_01441	148A1_01912	148A2_01164	148B_01896	149A_01523	149B_01764	161A_01487	164A1_01542	165B_01509	166B_01624	169B_01136	170A1_01383	172B_00414	172Bd_00584	174B_01719	174Bd_00990	178Ad_01612	179B_00724	181B_00588	182A_01473	185A1d_01283	185Bd_01387	190Ad_01913	190B_02107	199A2d_00831	199Bi_01739	199Bii_01834	204B_01788	10953_00330	C44Ad_01615
rfaE1_2~~~rfaE1~~~rfaE1_1	rfaE1_2;rfaE1;rfaE1_1	D-glycero-beta-D-manno-heptose-7-phosphate kinase	40A2_01154	41A_02533	41B2_02554	43A1_00613	43A2_01074	43A3_00705	43B1_00705	43C2_00799	45A1_01915	60A2_01447	122B_01665	132A_01431	139A_02485	139B_02065	139C_02075	141A_00824	141B_00880	141C_00880	148A1_01980	148A2_01928	148B_01973	149A_01282	149B_01871	161A_00698	164A1_01826	165B_01655	166B_00537	169B_00823	170A1_01267	172B_00635	172Bd_02158	174B_02325	174Bd_01902	178Ad_01916	179B_02319	181B_01643	182A_01908	185A1d_00945	185Bd_01944	190Ad_01749	190B_01727	199A2d_01774	199Bi_01567	199Bii_01671	204B_01150	10953_01528	C44Ad_01383
group_2766		hypothetical protein	40A2_01151	41A_02529	41B2_02550	43A1_00616	43A2_01071	43A3_00708	43B1_00708	43C2_00796	45A1_01914	60A2_01444	122B_01663	132A_01435	139A_02489	139B_02061	139C_02079	141A_00827	141B_00883	141C_00883	148A1_01977	148A2_01925	148B_01976	149A_01279	149B_01874	161A_00701	164A1_01829	165B_01652	166B_00541	169B_00820	170A1_01263	172B_00637	172Bd_02156	174B_02321	174Bd_01898	178Ad_01920	179B_02316	181B_01646	182A_01912	185A1d_00947	185Bd_01942	190Ad_01750	190B_01726	199A2d_01771	199Bi_01570	199Bii_01668	204B_01153	10953_01524	C44Ad_01380
group_2756		lysophospholipid acyltransferase family protein	40A2_00245	41A_00733	41B2_01132	43A1_00001	43A2_00672	43A3_00623	43B1_00332	43C2_00623	45A1_01348	60A2_01256	122B_00584	132A_00334	139A_00593	139B_00659	139C_00802	141A_00628	141B_00317	141C_00317	148A1_00066	148A2_00539	148B_00601	149A_00336	149B_00699	161A_00462	164A1_00069	165B_02235	166B_01031	169B_00946	170A1_00292	172B_00035	172Bd_00285	174B_00115	174Bd_00115	178Ad_00219	179B_00209	181B_00033	182A_00506	185A1d_00572	185Bd_00808	190Ad_00541	190B_00015	199A2d_01213	199Bi_00127	199Bii_00549	204B_00230	10953_01123	C44Ad_00281
group_2755		ribonuclease E/G	40A2_00857	41A_01142	41B2_01464	43A1_01956	43A2_01697	43A3_01712	43B1_01712	43C2_01602	45A1_00562	60A2_00720	122B_02253	132A_01938	139A_00361	139B_00919	139C_00564	141A_01724	141B_01860	141C_01780	148A1_01057	148A2_00933	148B_01099	149A_00971	149B_01651	161A_02198	164A1_00869	165B_01092	166B_00844	169B_02134	170A1_00982	172B_00846	172Bd_00903	174B_01244	174Bd_01472	178Ad_01208	179B_00505	181B_00804	182A_00831	185A1d_00115	185Bd_00115	190Ad_01381	190B_01386	199A2d_00703	199Bi_00969	199Bii_00390	204B_01410	10953_00504	C44Ad_01278
group_2749		MFS transporter	40A2_01716	41A_01363	41B2_00572	43A1_02176	43A2_00348	43A3_02141	43B1_02212	43C2_02200	45A1_01540	60A2_02048	122B_01325	132A_01018	139A_01512	139B_01447	139C_01685	141A_02235	141B_02275	141C_02251	148A1_00944	148A2_00825	148B_00887	149A_01842	149B_02047	161A_01126	164A1_02288	165B_02255	166B_01375	169B_01295	170A1_01618	172B_02158	172Bd_02001	174B_01913	174Bd_02100	178Ad_01430	179B_01169	181B_02123	182A_01239	185A1d_01817	185Bd_01826	190Ad_01477	190B_01482	199A2d_00597	199Bi_01163	199Bii_00920	204B_01068	10953_01887	C44Ad_02325
group_2746		toxin-antitoxin system YwqK family antitoxin	40A2_00526	41A_00264	41B2_00170	43A1_00370	43A2_00162	43A3_00170	43B1_00170	43C2_00162	45A1_01092	60A2_00905	122B_00309	132A_00840	139A_00851	139B_00141	139C_01253	141A_00161	141B_00603	141C_00603	148A1_00829	148A2_00251	148B_00107	149A_02259	149B_00025	161A_01204	164A1_01723	165B_00924	166B_00340	169B_00056	170A1_00742	172B_01024	172Bd_02254	174B_01330	174Bd_01564	178Ad_00978	179B_00826	181B_00921	182A_00318	185A1d_02126	185Bd_01131	190Ad_00106	190B_00449	199A2d_00259	199Bi_01284	199Bii_00827	204B_02001	10953_02215	C44Ad_00427
group_2745		endo alpha-14 polygalactosaminidase	40A2_01982	41A_00127	41B2_00033	43A1_00468	43A2_00064	43A3_00268	43B1_00268	43C2_00064	45A1_02086	60A2_02515;60A2_01059	122B_00399	132A_00742	139A_00948	139B_00054	139C_01350	141A_00073	141B_00515	141C_00515	148A1_01217	148A2_01093	148B_01166	149A_02167	149B_01076	161A_01292	164A1_00792	165B_02052	166B_00481	169B_01448	170A1_00825	172B_01065	172Bd_00656	174B_00835	174Bd_00833	178Ad_01066	179B_00991	181B_01527	182A_01089	185A1d_01473	185Bd_01477	190Ad_00993	190B_00996	199A2d_01167	199Bi_01376	199Bii_00732	204B_00976	10953_02074	C44Ad_01054
group_2740		GIY-YIG nuclease family protein	40A2_01654	41A_01892	41B2_00505	43A1_01770	43A2_01864	43A3_01762	43B1_01773	43C2_01663	45A1_01642	60A2_01864	122B_02062	132A_01086	139A_01333	139B_01855	139C_01605	141A_01982	141B_01985	141C_02304	148A1_02361	148A2_02343	148B_02339	149A_01779	149B_01485	161A_01186	164A1_01918	165B_01831	166B_01519	169B_02073	170A1_01686	172B_00938	172Bd_00951	174B_00969	174Bd_01087	178Ad_01495	179B_01108	181B_01813	182A_02307	185A1d_02354	185Bd_02348	190Ad_02215	190B_02211	199A2d_01849	199Bi_01223	199Bii_02122	204B_01948	10953_00091	C44Ad_02368
group_2739		cysteine--tRNA ligase	40A2_01650	41A_01896	41B2_00501	43A1_01774	43A2_01868	43A3_01758	43B1_01777	43C2_01667	45A1_01638	60A2_01860	122B_02066	132A_01090	139A_01337	139B_01851	139C_01609	141A_01978	141B_01989	141C_02300	148A1_02365	148A2_02347	148B_02335	149A_01775	149B_01489	161A_01190	164A1_01922	165B_01827	166B_01523	169B_02069	170A1_01690	172B_00934	172Bd_00955	174B_00973	174Bd_01091	178Ad_01499	179B_01104	181B_01817	182A_02303	185A1d_02358	185Bd_02352	190Ad_02219	190B_02207	199A2d_01845	199Bi_01227	199Bii_02126	204B_01944	10953_00095	C44Ad_02364
group_2729		transcriptional repressor	40A2_01458	41A_02497	41B2_02479	43A1_02256	43A2_02269	43A3_02266	43B1_02292	43C2_02280	45A1_02399	60A2_02317	122B_02497	132A_02290	139A_02311	139B_02210	139C_02298	141A_02330	141B_02329	141C_02345	148A1_02224	148A2_02129	148B_02162	149A_01576	149B_02226	161A_02236	164A1_02221	165B_02303	166B_02254	169B_02102	170A1_02230	172B_02184	172Bd_02068	174B_02175	174Bd_02214	178Ad_02331	179B_02582	181B_02214	182A_02364	185A1d_02271	185Bd_02282	190Ad_02124	190B_02046	199A2d_02243	199Bi_02559	199Bii_02200	204B_02105	10953_00281	C44Ad_02190
group_2724		hypothetical protein	40A2_02337	41A_00428	41B2_00445	43A1_01635	43A2_00325	43A3_00007	43B1_00007	43C2_00325	45A1_00235	60A2_00487	122B_00177	132A_00042	139A_01455	139B_00302	139C_00295	141A_00309	141B_00751	141C_00751	148A1_00680	148A2_00102	148B_00256	149A_00037	149B_00195	161A_00166	164A1_01336	165B_00289	166B_00195	169B_00207	170A1_00603	172B_02130	172Bd_01984	174B_01112	174Bd_01340	178Ad_00532	179B_01465	181B_00326	182A_00180	185A1d_00480	185Bd_00480	190Ad_00255	190B_00301	199A2d_00161	199Bi_02025	199Bii_00090	204B_00533	10953_01706	C44Ad_00651
group_2713		hypothetical protein	40A2_01039	41A_02317	41B2_02175	43A1_00746	43A2_00948	43A3_00831	43B1_00831	43C2_00673	45A1_00737	60A2_02470	122B_01287	132A_01180	139A_02095	139B_01095	139C_02156	141A_00966	141B_01022	141C_01022	148A1_02134	148A2_02039	148B_02116	149A_01148	149B_00893	161A_00811	164A1_02136	165B_01448	166B_00667	169B_00682	170A1_01152	172B_01852	172Bd_01427	174B_01411	174Bd_01729	178Ad_01706	179B_01388	181B_00615	182A_01001	185A1d_01728	185Bd_01559	190Ad_00625	190B_00717	199A2d_00872	199Bi_02317	199Bii_02426	204B_01279	10953_01386	C44Ad_01493
dnaN_1	dnaN_1	DNA polymerase III subunit beta	40A2_02016	41A_00158	41B2_00064	43A1_00434	43A2_00098	43A3_00234	43B1_00234	43C2_00098	45A1_02118	60A2_00969	122B_00368	132A_00776	139A_00916	139B_00085	139C_01318	141A_00104	141B_00546	141C_00546	148A1_01186	148A2_01062	148B_01197	149A_02199	149B_01108	161A_01261	164A1_00761	165B_02087	166B_00450	169B_01417	170A1_00794	172B_01034	172Bd_00687	174B_00801	174Bd_00799	178Ad_01035	179B_00960	181B_01495	182A_01058	185A1d_01441	185Bd_01509	190Ad_01023	190B_01026	199A2d_01195	199Bi_01338	199Bii_00763	204B_01007	10953_02105	C44Ad_01945
rnc	rnc	ribonuclease III	40A2_00859	41A_01140	41B2_01466	43A1_01958	43A2_01699	43A3_01714	43B1_01714	43C2_01604	45A1_00564	60A2_00722	122B_02255	132A_01936	139A_00359	139B_00921	139C_00566	141A_01722	141B_01862	141C_01778	148A1_01055	148A2_00931	148B_01101	149A_00973	149B_01649	161A_02196	164A1_00871	165B_01094	166B_00842	169B_02136	170A1_00984	172B_00844	172Bd_00905	174B_01246	174Bd_01474	178Ad_01210	179B_00507	181B_00802	182A_00833	185A1d_00117	185Bd_00117	190Ad_01383	190B_01388	199A2d_00705	199Bi_00967	199Bii_00388	204B_01408	10953_00502	C44Ad_01280
group_2695		hypothetical protein	40A2_00607	41A_02470	41B2_02428	43A1_01029	43A2_01210	43A3_01114	43B1_01114	43C2_01114	45A1_02252	60A2_00374	122B_00822	132A_00554	139A_00014	139B_01637	139C_00230	141A_01107	141B_01163	141C_01163	148A1_00507	148A2_00614	148B_00676	149A_00710	149B_00538	161A_01003	164A1_00298	165B_00552	166B_01805	169B_00503	170A1_01823	172B_01543	172Bd_01664	174B_00581	174Bd_00392	178Ad_00764	179B_02059	181B_01060	182A_01999	185A1d_01138	185Bd_01028	190Ad_01137	190B_01142	199A2d_00346	199Bi_00767	199Bii_01426	204B_00729	10953_00749	C44Ad_00148
group_2694		hypothetical protein	40A2_00914	41A_01075	41B2_01277	43A1_01500	43A2_01778	43A3_01545	43B1_01545	43C2_01767	45A1_00611	60A2_00797	122B_01160	132A_01313	139A_00308	139B_00972	139C_00617	141A_02176	141B_02083	141C_02082	148A1_01617	148A2_01511	148B_01555	149A_01020	149B_01422	161A_01374	164A1_00919	165B_01146	166B_00789	169B_01539	170A1_01021	172B_00788	172Bd_01120	174B_00634	174Bd_00743	178Ad_01245	179B_00544	181B_00745	182A_00870	185A1d_00177	185Bd_00177	190Ad_00749	190B_00593	199A2d_01003	199Bi_00925	199Bii_00334	204B_01667	10953_00034	C44Ad_00929
group_2691		hypothetical protein	40A2_00842	41A_01157	41B2_01449	43A1_01945	43A2_01686	43A3_01701	43B1_01701	43C2_01591	45A1_00549	60A2_00703	122B_02236	132A_01951	139A_00377	139B_00906	139C_00548	141A_01737	141B_01847	141C_01793	148A1_01074	148A2_00950	148B_01082	149A_00957	149B_01665	161A_02211	164A1_00856	165B_01073	166B_00857	169B_02121	170A1_00969	172B_01711	172Bd_00888	174B_01231	174Bd_01459	178Ad_01195	179B_00492	181B_00817	182A_00818	185A1d_00102	185Bd_00102	190Ad_01369	190B_01374	199A2d_00690	199Bi_00983	199Bii_00403	204B_01422	10953_00517	C44Ad_01263
group_2688		heavy-metal-associated domain-containing protein	40A2_00757	41A_02052	41B2_01359	43A1_02295	43A2_02371	43A3_02311	43B1_02304	43C2_02315	45A1_00468	60A2_00622	122B_01965	132A_02334	139A_00466	139B_00821	139C_00459	141A_01827	141B_01757	141C_01883	148A1_01167	148A2_01043	148B_00989	149A_00867	149B_02308	161A_02297	164A1_02333	165B_02156	166B_00935	169B_02249	170A1_00886	172B_01940	172Bd_01603	174B_02335	174Bd_02340	178Ad_01112	179B_00398	181B_00911	182A_00732	185A1d_00006	185Bd_00006	190Ad_02324	190B_02331	199A2d_02180	199Bi_01069	199Bii_02402	204B_02299	10953_00605	C44Ad_02422
mutL~~~mutL_2	mutL;mutL_2	DNA mismatch repair endonuclease MutL	40A2_01945	41A_00095	41B2_00001	43A1_00501	43A2_00031	43A3_00301	43B1_00301	43C2_00031	45A1_02052	60A2_02249	122B_00435	132A_01827	139A_00981	139B_00020	139C_01383	141A_00035	141B_00477	141C_00477	148A1_01250	148A2_01126	148B_01133	149A_02133	149B_01042	161A_01325	164A1_00826	165B_01896	166B_00515	169B_01483	170A1_00859	172B_01099	172Bd_00622	174B_00868	174Bd_00866	178Ad_01099	179B_01023	181B_01559	182A_01124	185A1d_01508	185Bd_01442	190Ad_00958	190B_00961	199A2d_01134	199Bi_01409	199Bii_00698	204B_00942	10953_02040	C44Ad_01020
group_2676		TetR/AcrR family transcriptional regulator	40A2_02082	41A_01578	41B2_00986	43A1_00267	43A2_00406	43A3_00357	43B1_00598	43C2_00357	45A1_00063	60A2_00270	122B_00980	132A_00463	139A_02091	139B_01544	139C_00970	141A_01014	141B_01070	141C_01070	148A1_00411	148A2_00710	148B_00772	149A_00615	149B_00443	161A_00898	164A1_00390	165B_01173	166B_01741	169B_00406	170A1_00010	172B_02196	172Bd_02106	174B_00490	174Bd_00483	178Ad_00597	179B_01918	181B_00489	182A_02066	185A1d_02444	185Bd_01875	190Ad_00853	190B_00871	199A2d_01035	199Bi_00612	199Bii_01225	204B_00822	10953_00840	C44Ad_00055
metG	metG	methionine--tRNA ligase	40A2_02086	41A_01582	41B2_00982	43A1_00263	43A2_00410	43A3_00361	43B1_00594	43C2_00361	45A1_00067	60A2_00266	122B_00984	132A_00459	139A_01742	139B_01540	139C_00974	141A_02351	141B_02347	141C_02363	148A1_00407	148A2_00714	148B_00776	149A_00611	149B_00439	161A_00894	164A1_00394	165B_01177	166B_01745	169B_00402	170A1_00014	172B_02192	172Bd_02102	174B_00486	174Bd_00487	178Ad_00593	179B_01914	181B_00485	182A_02062	185A1d_02429	185Bd_01879	190Ad_00857	190B_00867	199A2d_01039	199Bi_00608	199Bii_01229	204B_00826	10953_00844	C44Ad_00051
group_2675		hypothetical protein	40A2_01948	41A_00097	41B2_00003	43A1_00499	43A2_00033	43A3_00299	43B1_00299	43C2_00033	45A1_02055	60A2_02246	122B_00433	132A_01830	139A_00978	139B_00023	139C_01380	141A_00038	141B_00480	141C_00480	148A1_01248	148A2_01124	148B_01135	149A_02135	149B_01044	161A_01323	164A1_00824	165B_01898	166B_00513	169B_01480	170A1_00857	172B_01096	172Bd_00625	174B_00865	174Bd_00863	178Ad_01096	179B_01021	181B_01557	182A_01122	185A1d_01505	185Bd_01445	190Ad_00961	190B_00964	199A2d_01137	199Bi_01407	199Bii_00700	204B_00944	10953_02042	C44Ad_01022
group_2674		phosphatidylinositol-4-phosphate 5-kinase	40A2_00493	41A_00323	41B2_00228	43A1_00333	43A2_00199	43A3_00133	43B1_00133	43C2_00199	45A1_01962	60A2_00869	122B_00270	132A_00881	139A_01212	139B_00186	139C_00405	141A_00196	141B_00638	141C_00638	148A1_00791	148A2_00213	148B_00145	149A_02304	149B_00070	161A_00287	164A1_01678	165B_00425	166B_00297	169B_00098	170A1_00709	172B_00987	172Bd_00036	174B_01369	174Bd_01603	178Ad_00943	179B_00781	181B_01232	182A_00285	185A1d_01642	185Bd_01159	190Ad_00141	190B_00414	199A2d_01394	199Bi_02178	199Bii_01789	204B_01846	10953_00737	C44Ad_00472
group_2671		hypothetical protein	40A2_02166	41A_01324	41B2_00906	43A1_00196	43A2_00477	43A3_00428	43B1_00527	43C2_00428	45A1_00141	60A2_00197	122B_01058	132A_00392	139A_01608	139B_02186	139C_01043	141A_00426	141B_00115	141C_00115	148A1_00331	148A2_00790	148B_00852	149A_00543	149B_00371	161A_02093	164A1_00440	165B_00860	166B_01226	169B_01980	170A1_00089	172B_01633	172Bd_01259	174B_00418	174Bd_00555	178Ad_00020	179B_02218	181B_00417	182A_00709	185A1d_00814	185Bd_00624	190Ad_00924	190B_00800	199A2d_00247	199Bi_00541	199Bii_02185	204B_00019	10953_00919	C44Ad_01180
group_2665		CCA tRNA nucleotidyltransferase	40A2_00758	41A_02053	41B2_01360	43A1_02294	43A2_02370	43A3_02312	43B1_02305	43C2_02314	45A1_00469	60A2_00623	122B_01966	132A_02335	139A_00465	139B_00822	139C_00460	141A_01826	141B_01758	141C_01882	148A1_01164	148A2_01040	148B_00992	149A_00868	149B_02307	161A_02296	164A1_02332	165B_02157	166B_00934	169B_02250	170A1_00889	172B_01941	172Bd_01602	174B_02336	174Bd_02339	178Ad_01113	179B_00399	181B_00908	182A_00735	185A1d_00007	185Bd_00007	190Ad_02323	190B_02332	199A2d_02181	199Bi_01068	199Bii_02401	204B_02300	10953_00604	C44Ad_02423
group_2637		hypothetical protein	40A2_01148	41A_02526	41B2_02547	43A1_00619	43A2_01068	43A3_00711	43B1_00711	43C2_00793	45A1_01911	60A2_01442	122B_01660	132A_01438	139A_02492	139B_02059	139C_02082	141A_00830	141B_00886	141C_00886	148A1_01975	148A2_01923	148B_01978	149A_01276	149B_01877	161A_00704	164A1_01832	165B_01646	166B_00544	169B_00818	170A1_01260	172B_00640	172Bd_02153	174B_02318	174Bd_01895	178Ad_01923	179B_02313	181B_01649	182A_01915	185A1d_00950	185Bd_01939	190Ad_01753	190B_01723	199A2d_01768	199Bi_01573	199Bii_01665	204B_01156	10953_01521	C44Ad_01377
group_2635		NUDIX domain-containing protein	40A2_00146	41A_02327	41B2_02289	43A1_02310	43A2_02299	43A3_02330	43B1_02327	43C2_02325	45A1_00452	60A2_01146	122B_00476	132A_00235	139A_00691	139B_00755	139C_01239	141A_00728	141B_00417	141C_00417	148A1_02185	148A2_02090	148B_02123	149A_00240	149B_00795	161A_00342	164A1_00163	165B_00094	166B_02270	169B_01044	170A1_00385	172B_01981	172Bd_01781	174B_00214	174Bd_00214	178Ad_00312	179B_00116	181B_00126	182A_00412	185A1d_02380	185Bd_02367	190Ad_00450	190B_00106	199A2d_01989	199Bi_00028	199Bii_00656	204B_00327	10953_01220	C44Ad_00377
group_2632		hypothetical protein	40A2_01719	41A_01365	41B2_00574	43A1_02174	43A2_00350	43A3_02139	43B1_02210	43C2_02198	45A1_01538	60A2_02050	122B_01327	132A_01016	139A_01514	139B_01445	139C_01687	141A_02237	141B_02277	141C_02253	148A1_00946	148A2_00827	148B_00889	149A_01844	149B_02045	161A_01124	164A1_00587	165B_02253	166B_01378	169B_01293	170A1_01616	172B_02156	172Bd_02003	174B_01911	174Bd_02098	178Ad_01428	179B_01171	181B_02125	182A_01241	185A1d_01815	185Bd_01824	190Ad_01479	190B_01484	199A2d_00595	199Bi_01161	199Bii_00918	204B_01070	10953_01889	C44Ad_02020
group_2629		hypothetical protein	40A2_01111	41A_02249	41B2_01678	43A1_00662	43A2_01032	43A3_00747	43B1_00747	43C2_00757	45A1_01875	60A2_01406	122B_01951	132A_01473	139A_02208	139B_02170	139C_02118	141A_00866	141B_00922	141C_00922	148A1_01306	148A2_02267	148B_01289	149A_01240	149B_00985	161A_00740	164A1_01068	165B_02316	166B_00582	169B_00775	170A1_01225	172B_00675	172Bd_00755	174B_02191	174Bd_02242	178Ad_01959	179B_01290	181B_01684	182A_01806	185A1d_00992	185Bd_01719	190Ad_01789	190B_01680	199A2d_02139	199Bi_02583	199Bii_01495	204B_01191	10953_01485	C44Ad_02131
group_2616		dephospho-CoA kinase	40A2_01586	41A_02450	41B2_02409	43A1_01866	43A2_02047	43A3_01956	43B1_01915	43C2_01944	45A1_01586	60A2_02095	122B_02520	132A_01150	139A_02364	139B_01787	139C_02342	141A_01919	141B_02048	141C_02200	148A1_01962	148A2_01887	148B_01842	149A_01707	149B_02258	161A_02046	164A1_02266	165B_01234	166B_01569	169B_01815	170A1_02253	172B_00874	172Bd_01014	174B_01033	174Bd_01152	178Ad_02310	179B_01056	181B_01867	182A_02389	185A1d_02169	185Bd_02207	190Ad_01680	190B_02166	199A2d_01560	199Bi_01274	199Bii_02084	204B_02052	10953_00160	C44Ad_02240
group_2609		glutaconate CoA-transferase subunit A	40A2_00814	41A_02104	41B2_01411	43A1_01912	43A2_01653	43A3_01668	43B1_01668	43C2_01558	45A1_00520	60A2_00666	122B_02018	132A_01988	139A_00414	139B_00869	139C_00511	141A_01779	141B_01805	141C_01835	148A1_01111	148A2_00987	148B_01045	149A_00922	149B_01700	161A_01982	164A1_01864	165B_01036	166B_00886	169B_01724	170A1_00937	172B_01740	172Bd_00859	174B_01194	174Bd_01422	178Ad_01161	179B_00454	181B_00846	182A_00784	185A1d_00065	185Bd_00065	190Ad_01340	190B_01345	199A2d_00654	199Bi_01018	199Bii_00432	204B_01453	10953_00554	C44Ad_01227
group_2605		biotin transporter BioY	40A2_01507	41A_01811	41B2_01749	43A1_02037	43A2_02155	43A3_02051	43B1_02083	43C2_02039	45A1_02180	60A2_01690	122B_02363	132A_01871	139A_02247	139B_01906	139C_02209	141A_01587	141B_01728	141C_01728	148A1_01727	148A2_01652	148B_01665	149A_01624	149B_01618	161A_01873	164A1_01982	165B_02123	166B_02160	169B_01632	170A1_01891	172B_01371	172Bd_01148	174B_01807	174Bd_01865	178Ad_01824	179B_01779	181B_01907	182A_01638	185A1d_01755	185Bd_01784	190Ad_01217	190B_01265	199A2d_01336	199Bi_02133	199Bii_02410	204B_02294	10953_00237	C44Ad_01969
group_2602		TlpA family protein disulfide reductase	40A2_00377	41A_00608	41B2_01970	43A1_00118	43A2_00555	43A3_00506	43B1_00449	43C2_00506	45A1_01731	60A2_00057	122B_00700	132A_01685	139A_00471	139B_00529	139C_00681	141A_00509	141B_00198	141C_00198	148A1_00196	148A2_00409	148B_00471	149A_00464	149B_01201	161A_00576	164A1_00529	165B_00773	166B_01154	169B_01359	170A1_00168	172B_00169	172Bd_00151	174B_02056	174Bd_01978	178Ad_00097	179B_00332	181B_01340	182A_00630	185A1d_01528	185Bd_01273	190Ad_01643	190B_01626	199A2d_00467	199Bi_00456	199Bii_01137	204B_00101	10953_00998	C44Ad_00732
group_2595		hypothetical protein	40A2_00389	41A_00414	41B2_00459	43A1_01649	43A2_00311	43A3_00021	43B1_00021	43C2_00311	45A1_01719	60A2_00473	122B_00191	132A_00029	139A_01441	139B_00287	139C_00309	141A_00295	141B_00737	141C_00737	148A1_00695	148A2_00117	148B_00241	149A_00023	149B_00181	161A_00181	164A1_01322	165B_00306	166B_00208	169B_00191	170A1_00616	172B_00181	172Bd_00139	174B_01098	174Bd_01326	178Ad_00547	179B_01450	181B_01328	182A_00193	185A1d_01544	185Bd_01257	190Ad_00238	190B_00317	199A2d_00479	199Bi_02043	199Bii_00077	204B_00546	10953_01692	C44Ad_00666
pfkA	pfkA	6-phosphofructokinase	40A2_01897	41A_02367	41B2_02328	43A1_01394	43A2_01514	43A3_01419	43B1_01419	43C2_01419	45A1_00964	60A2_01643	122B_01867	132A_02251	139A_02295	139B_02037	139C_02282	141A_02025	141B_02234	141C_02041	148A1_02264	148A2_02159	148B_02192	149A_02074	149B_02095	161A_01689	164A1_01435	165B_01798	166B_01943	169B_02015	170A1_01939	172B_01125	172Bd_01864	174B_01551	174Bd_01201	178Ad_02215	179B_01880	181B_01993	182A_01724	185A1d_01883	185Bd_00713	190Ad_01547	190B_01552	199A2d_01625	199Bi_02470	199Bii_01705	204B_01575	10953_02270	C44Ad_01862
group_2581		KpsF/GutQ family sugar-phosphate isomerase	40A2_00114	41A_00604	41B2_02497	43A1_00822	43A2_00699	43A3_01033	43B1_01033	43C2_01033	45A1_00421	60A2_01114	122B_00004	132A_00203	139A_00722	139B_00786	139C_01208	141A_01558	141B_01614	141C_01485	148A1_02105	148A2_02010	148B_02049	149A_00209	149B_00826	161A_02257	164A1_00194	165B_00125	166B_00028	169B_01077	170A1_00416	172B_00248	172Bd_00323	174B_00246	174Bd_00246	178Ad_00343	179B_00084	181B_00158	182A_00381	185A1d_00296	185Bd_00296	190Ad_00418	190B_00138	199A2d_01958	199Bi_02503	199Bii_00265	204B_00358	10953_01251	C44Ad_02292
group_2577		electron transport complex subunit E	40A2_01635	41A_02117	41B2_02120	43A1_01790	43A2_01884	43A3_01742	43B1_01793	43C2_01683	45A1_01625	60A2_01846	122B_02080	132A_01105	139A_02411	139B_01836	139C_02430	141A_01964	141B_02003	141C_02155	148A1_02316	148A2_02317	148B_02315	149A_01759	149B_01505	161A_02013	164A1_01938	165B_01272	166B_01538	169B_02179	170A1_02074	172B_00920	172Bd_00969	174B_00988	174Bd_01106	178Ad_02279	179B_01088	181B_01831	182A_02134	185A1d_01959	185Bd_02117	190Ad_01714	190B_02114	199A2d_01520	199Bi_01242	199Bii_02061	204B_01991	10953_00109	C44Ad_01534
group_2564		OmpA family protein	40A2_02089	41A_01585	41B2_00979	43A1_00260	43A2_00413	43A3_00364	43B1_00591	43C2_00364	45A1_00070	60A2_00263	122B_00987	132A_00456	139A_01745	139B_01537	139C_00977	141A_02354	141B_02344	141C_02360	148A1_00404	148A2_00717	148B_00779	149A_00608	149B_00436	161A_00891	164A1_00397	165B_01180	166B_01748	169B_00399	170A1_00017	172B_02189	172Bd_02099	174B_00483	174Bd_00490	178Ad_00590	179B_01911	181B_00482	182A_02059	185A1d_02432	185Bd_01882	190Ad_00860	190B_00864	199A2d_01042	199Bi_00605	199Bii_01232	204B_00829	10953_00847	C44Ad_00048
cysK_2~~~cysK_1	cysK_2;cysK_1	cysteine synthase A	40A2_01706	41A_01351	41B2_00560	43A1_02185	43A2_00339	43A3_02150	43B1_02221	43C2_02209	45A1_01551	60A2_02037	122B_01317	132A_01028	139A_01283	139B_01458	139C_01555	141A_02225	141B_02265	141C_02241	148A1_01756	148A2_01763	148B_01694	149A_01834	149B_02055	161A_01135	164A1_02296	165B_02358	166B_01467	169B_01303	170A1_01628	172B_01855	172Bd_01466	174B_01921	174Bd_02108	178Ad_01440	179B_01161	181B_01764	182A_01229	185A1d_01828	185Bd_01837	190Ad_01468	190B_01473	199A2d_00608	199Bi_01171	199Bii_00928	204B_01060	10953_01879	C44Ad_02317
rsxB	;rsxB	RnfABCDGE type electron transport complex subunit B;Ion-translocating oxidoreductase complex subunit B	40A2_01637	41A_02115	41B2_02122	43A1_01788	43A2_01882	43A3_01744	43B1_01791	43C2_01681	45A1_01627	60A2_01848	122B_02078	132A_01103	139A_02413	139B_01838	139C_02432	141A_01966	141B_02001	141C_02288	148A1_02318	148A2_02384	148B_02382	149A_01761	149B_01503	161A_02011	164A1_01936	165B_01274	166B_01536	169B_02177	170A1_02072	172B_00922	172Bd_00967	174B_00986	174Bd_01104	178Ad_02277	179B_01090	181B_01829	182A_02132	185A1d_01961	185Bd_02115	190Ad_01716	190B_02112	199A2d_01518	199Bi_01240	199Bii_02063	204B_01993	10953_00107	C44Ad_01532
group_2559		CDP-alcohol phosphatidyltransferase family protein	40A2_02049	41A_01544	41B2_01020	43A1_02085	43A2_02241	43A3_02214	43B1_02120	43C2_02108	45A1_00028	60A2_00307	122B_00945	132A_00497	139A_02057	139B_01580	139C_00936	141A_01049	141B_01105	141C_01105	148A1_00449	148A2_00672	148B_00734	149A_00651	149B_00479	161A_00931	164A1_00356	165B_00442	166B_01705	169B_00441	170A1_02194	172B_01582	172Bd_01699	174B_00524	174Bd_00449	178Ad_00631	179B_01952	181B_01410	182A_02187	185A1d_01073	185Bd_01093	190Ad_00819	190B_00905	199A2d_02083	199Bi_00646	199Bii_01191	204B_00788	10953_00806	C44Ad_00088
group_2557		response regulator transcription factor	40A2_00906	41A_01083	41B2_01269	43A1_01508	43A2_01786	43A3_01537	43B1_01537	43C2_01775	45A1_00603	60A2_00789	122B_01152	132A_01321	139A_00316	139B_00964	139C_00609	141A_02184	141B_02075	141C_02074	148A1_01609	148A2_01519	148B_01547	149A_01012	149B_01430	161A_01366	164A1_00911	165B_01138	166B_00797	169B_01531	170A1_01013	172B_00796	172Bd_01128	174B_00626	174Bd_00751	178Ad_01237	179B_00536	181B_00753	182A_00862	185A1d_00169	185Bd_00169	190Ad_00757	190B_00585	199A2d_00749	199Bi_00933	199Bii_00342	204B_01675	10953_00024	C44Ad_00921
rsgA	rsgA	ribosome small subunit-dependent GTPase A	40A2_00424	41A_00377	41B2_00282	43A1_01702	43A2_00258	43A3_00074	43B1_00074	43C2_00258	45A1_02018	60A2_00434	122B_00228	132A_00941	139A_01271	139B_00244	139C_00346	141A_00258	141B_00700	141C_00700	148A1_00734	148A2_00156	148B_00202	149A_02358	149B_00124	161A_00218	164A1_01625	165B_00362	166B_00245	169B_00152	170A1_00657	172B_00219	172Bd_00101	174B_02228	174Bd_02266	178Ad_00883	179B_02026	181B_01292	182A_00232	185A1d_01580	185Bd_01221	190Ad_00200	190B_00355	199A2d_02171	199Bi_02238	199Bii_00039	204B_01739	10953_01657	C44Ad_00525
group_2554		ATP-binding cassette domain-containing protein	40A2_00582	41A_01511	41B2_01053	43A1_01003	43A2_01184	43A3_01088	43B1_01088	43C2_01088	45A1_02278	60A2_00350	122B_00850	132A_00529	139A_02042	139B_01612	139C_00903	141A_01082	141B_01138	141C_01138	148A1_00481	148A2_00640	148B_00702	149A_00685	149B_00513	161A_00977	164A1_00322	165B_00524	166B_01831	169B_00477	170A1_02153	172B_01516	172Bd_01691	174B_00556	174Bd_00417	178Ad_00737	179B_02087	181B_01035	182A_01973	185A1d_01113	185Bd_01053	190Ad_01109	190B_01114	199A2d_00320	199Bi_00742	199Bii_01401	204B_00754	10953_00776	C44Ad_00123
group_2552		nucleotidyltransferase family protein	40A2_02341	41A_00432	41B2_00441	43A1_01631	43A2_00329	43A3_00003	43B1_00003	43C2_00329	45A1_00239	60A2_00491	122B_00173	132A_00046	139A_01459	139B_00307	139C_00291	141A_00313	141B_00755	141C_00755	148A1_00675	148A2_00097	148B_00261	149A_00041	149B_00199	161A_00162	164A1_01340	165B_00285	166B_00191	169B_00211	170A1_00599	172B_02126	172Bd_01980	174B_01116	174Bd_01344	178Ad_00528	179B_01469	181B_00322	182A_00176	185A1d_00476	185Bd_00476	190Ad_00259	190B_00297	199A2d_00157	199Bi_02021	199Bii_00094	204B_00529	10953_01710	C44Ad_00647
group_2551		ABC transporter ATP-binding protein	40A2_01876	41A_02192	41B2_02135	43A1_01353	43A2_01555	43A3_01460	43B1_01460	43C2_01460	45A1_00985	60A2_01622	122B_01845	132A_02131	139A_01835	139B_02016	139C_01931	141A_02046	141B_02213	141C_02020	148A1_01416	148A2_01283	148B_01354	149A_02049	149B_01887	161A_01709	164A1_01455	165B_01776	166B_01964	169B_01944	170A1_01962	172B_01152	172Bd_01624	174B_01526	174Bd_01226	178Ad_02194	179B_01859	181B_02016	182A_01701	185A1d_01903	185Bd_00693	190Ad_01569	190B_01574	199A2d_01646	199Bi_02446	199Bii_01725	204B_01553	10953_02293	C44Ad_02049
group_2550		hypothetical protein	40A2_00466	41A_00346	41B2_00251	43A1_00310	43A2_00222	43A3_00110	43B1_00110	43C2_00222	45A1_01984	60A2_00408	122B_00252	132A_00905	139A_01233	139B_00208	139C_00384	141A_00219	141B_00661	141C_00661	148A1_00769	148A2_00191	148B_00167	149A_02328	149B_00094	161A_00265	164A1_01655	165B_00401	166B_00269	169B_00122	170A1_00688	172B_00960	172Bd_00063	174B_01393	174Bd_01627	178Ad_00920	179B_01990	181B_01256	182A_00264	185A1d_01615	185Bd_01186	190Ad_00163	190B_00392	199A2d_01420	199Bi_02201	199Bii_01810	204B_01867	10953_01620	C44Ad_00495
deoD	deoD	purine-nucleoside phosphorylase	40A2_01920	41A_00002	41B2_02460	43A1_00530	43A2_00002	43A3_00330	43B1_00330	43C2_00002	45A1_02024	60A2_02270	122B_02106	132A_01751	139A_01004	139B_02256	139C_01406	141A_02326	141B_00002	141C_00002	148A1_01271	148A2_01147	148B_01112	149A_02112	149B_01021	161A_01845	164A1_00847	165B_01876	166B_00535	169B_01503	170A1_00880	172B_01119	172Bd_00602	174B_00944	174Bd_00942	178Ad_01971	179B_02433	181B_01577	182A_01194	185A1d_02025	185Bd_02006	190Ad_00939	190B_00942	199A2d_01105	199Bi_01488	199Bii_01928	204B_00875	10953_01965	C44Ad_00999
group_2547		hypothetical protein	40A2_00525	41A_00265	41B2_00171	43A1_00369	43A2_00163	43A3_00169	43B1_00169	43C2_00163	45A1_01091	60A2_00904	122B_00308	132A_00841	139A_00850	139B_00142	139C_01252	141A_00162	141B_00604	141C_00604	148A1_00828	148A2_00250	148B_00108	149A_02260	149B_00026	161A_01203	164A1_01722	165B_00923	166B_00339	169B_00057	170A1_00741	172B_01023	172Bd_02253	174B_01331	174Bd_01565	178Ad_00977	179B_00825	181B_00920	182A_00317	185A1d_02127	185Bd_01132	190Ad_00107	190B_00448	199A2d_00258	199Bi_01283	199Bii_00828	204B_02000	10953_02216	C44Ad_00428
trmD	trmD	tRNA (guanosine(37)-N1)-methyltransferase TrmD	40A2_00712	41A_01742	41B2_02508	43A1_01150	43A2_01331	43A3_01235	43B1_01235	43C2_01235	45A1_01044	60A2_01501	122B_01764	132A_00693	139A_00234	139B_01737	139C_00011	141A_01208	141B_01264	141C_01264	148A1_01570	148A2_01437	148B_01426	149A_00820	149B_02172	161A_01600	164A1_02184	165B_00660	166B_01282	169B_00593	170A1_01731	172B_00587	172Bd_00787	174B_01665	174Bd_01810	178Ad_00870	179B_02245	181B_01153	182A_01565	185A1d_02039	185Bd_02096	190Ad_01987	190B_01890	199A2d_01829	199Bi_01815	199Bii_01370	204B_00583	10953_00649	C44Ad_02074
group_2542		hypothetical protein	40A2_01974	41A_00121	41B2_00027	43A1_00475	43A2_00057	43A3_00275	43B1_00275	43C2_00057	45A1_02080	60A2_02509	122B_00407	132A_00736	139A_00954	139B_00047	139C_01356	141A_00067	141B_00509	141C_00509	148A1_01224	148A2_01100	148B_01159	149A_02159	149B_01068	161A_01299	164A1_00800	165B_01926	166B_00489	169B_01456	170A1_00831	172B_01071	172Bd_00650	174B_00841	174Bd_00839	178Ad_01072	179B_00997	181B_01533	182A_01096	185A1d_01481	185Bd_01469	190Ad_00987	190B_00990	199A2d_01161	199Bi_01383	199Bii_00726	204B_00970	10953_02068	C44Ad_01046
group_2541		AAA family ATPase	40A2_01413	41A_00987	41B2_00724	43A1_02213	43A2_00878	43A3_02183	43B1_02249	43C2_02237	45A1_00911	60A2_01974	122B_02342	132A_01625	139A_01029	139B_01177	139C_01542	141A_01260	141B_01316	141C_01458	148A1_02336	148A2_02314	148B_02312	149A_01540	149B_01781	161A_01472	164A1_01559	165B_01491	166B_01606	169B_01103	170A1_01365	172B_02236	172Bd_02146	174B_01703	174Bd_00974	178Ad_01628;178Ad_01629	179B_00739	181B_00603	182A_02231	185A1d_01266	185Bd_01404	190Ad_02261	190B_02256	199A2d_00846	199Bi_01755	199Bii_01824	204B_01772	10953_00313	C44Ad_01632
secY	secY	preprotein translocase subunit SecY	40A2_01015	41A_02292	41B2_02200	43A1_00771	43A2_00923	43A3_00856	43B1_00856	43C2_00648	45A1_00713	60A2_02444	122B_01257	132A_01203	139A_02120	139B_01070	139C_02181	141A_00990	141B_01046	141C_01046	148A1_02158	148A2_02063	148B_02092	149A_01123	149B_00868	161A_00834	164A1_02107	165B_01473	166B_00692	169B_00653	170A1_01122	172B_01828	172Bd_01403	174B_00755	174Bd_00622	178Ad_01730	179B_01412	181B_00639	182A_00971	185A1d_01703	185Bd_01584	190Ad_00648	190B_00694	199A2d_00902	199Bi_00808	199Bii_02155	204B_02170	10953_01362	C44Ad_01468
group_2539		MarR family transcriptional regulator	40A2_01498	41A_01821	41B2_01759	43A1_02028	43A2_02164	43A3_02042	43B1_02092	43C2_02030	45A1_02188	60A2_01683	122B_02370	132A_01864	139A_02257	139B_01896	139C_02219	141A_01580	141B_01735	141C_01735	148A1_01737	148A2_01642	148B_01675	149A_01614	149B_01628	161A_01865	164A1_01972	165B_02133	166B_02168	169B_01625	170A1_01899	172B_01364	172Bd_01141	174B_01814	174Bd_01872	178Ad_01833	179B_01789	181B_01898;181B_01897	182A_01646	185A1d_01748	185Bd_01791	190Ad_01206	190B_01276	199A2d_01344	199Bi_02140	199Bii_02379	204B_02252	10953_00245	C44Ad_01979
group_2537		glycerophosphodiester phosphodiesterase	40A2_00974	41A_01021	41B2_01331	43A1_01446	43A2_01724	43A3_01599	43B1_01599	43C2_01713	45A1_00668	60A2_00850	122B_01214	132A_01257	139A_00253	139B_01027	139C_00672	141A_02122	141B_02137	141C_02136	148A1_01672	148A2_01456	148B_01610	149A_01074	149B_01368	161A_01431	164A1_00975	165B_01980	166B_00735	169B_01595	170A1_01077	172B_02291	172Bd_02229	174B_00691	174Bd_00686	178Ad_01299	179B_00600	181B_00682	182A_00926	185A1d_00235	185Bd_00235	190Ad_00693	190B_00649	199A2d_00940	199Bi_00867	199Bii_00278	204B_01611	10953_01316	C44Ad_00989
group_2532		META domain-containing protein	40A2_00131	41A_02341	41B2_02303	43A1_00805	43A2_00682	43A3_01050	43B1_01050	43C2_01050	45A1_00438	60A2_01131	122B_00462	132A_00220	139A_00705	139B_00769	139C_01225	141A_00742	141B_00431	141C_00431	148A1_02122	148A2_02027	148B_02032	149A_00226	149B_00809	161A_00328	164A1_00177	165B_00108	166B_00011	169B_01060	170A1_00399	172B_01995	172Bd_01767	174B_00229	174Bd_00229	178Ad_00326	179B_00101	181B_00141	182A_00398	185A1d_00279	185Bd_00279	190Ad_00435	190B_00121	199A2d_01975	199Bi_00013	199Bii_00671	204B_00341	10953_01234	C44Ad_00391
group_2530		ABC transporter ATP-binding protein	40A2_01784	41A_01487	41B2_00696	43A1_01992	43A2_02088	43A3_01997	43B1_01998	43C2_01986	45A1_01463	60A2_01910	122B_01394	132A_02168	139A_01634	139B_01382	139C_01784	141A_01855	141B_01937	141C_01911	148A1_01004	148A2_00885	148B_00947	149A_01962	149B_01342	161A_01063	164A1_00705	165B_01596	166B_01439	169B_01238	170A1_01558	172B_01488	172Bd_01204	174B_01280	174Bd_01514	178Ad_01367	179B_01229	181B_02197	182A_01298	185A1d_01671	185Bd_01616	190Ad_01420	190B_01414	199A2d_00537	199Bi_01098	199Bii_00855	204B_01134	10953_01957	C44Ad_00807
group_2529		DeoR/GlpR transcriptional regulator	40A2_01782	41A_01485	41B2_00694	43A1_01990	43A2_02086	43A3_01995	43B1_02000	43C2_01988	45A1_01467	60A2_01908	122B_01392	132A_02170	139A_01632	139B_01384	139C_01786	141A_01853	141B_01939	141C_01909	148A1_01002	148A2_00883	148B_00945	149A_01960	149B_01340	161A_01065	164A1_00703	165B_01594	166B_01437	169B_01240	170A1_01560	172B_01492	172Bd_01200	174B_01282	174Bd_01516	178Ad_01369	179B_01227	181B_02201	182A_01296	185A1d_01675	185Bd_01612	190Ad_01418	190B_01416	199A2d_00541	199Bi_01100	199Bii_00857	204B_01132	10953_01955	C44Ad_00809
amaP~~~amaP_1~~~amaP_2	amaP;amaP_1;amaP_2	alkaline shock response membrane anchor protein AmaP	40A2_01009	41A_02286	41B2_02206	43A1_00777	43A2_00917	43A3_00862	43B1_00862	43C2_00642	45A1_00704	60A2_02548	122B_01251	132A_01209	139A_02126	139B_01059	139C_02187	141A_00996	141B_01052	141C_01052	148A1_02164	148A2_02069	148B_02086	149A_01117	149B_00862	161A_00840	164A1_02101	165B_02347	166B_00702	169B_00647	170A1_01116	172B_01822	172Bd_01397	174B_00744	174Bd_00633	178Ad_01740	179B_01418	181B_00645	182A_00965	185A1d_01697	185Bd_01590	190Ad_00657	190B_00685	199A2d_00908	199Bi_00814	199Bii_02223	204B_02176	10953_01350;10953_01351	C44Ad_01462
trpS	trpS	tryptophan--tRNA ligase	40A2_01892	41A_02362	41B2_02323	43A1_01389	43A2_01519	43A3_01424	43B1_01424	43C2_01424	45A1_00969	60A2_01638	122B_01860	132A_02282	139A_02300	139B_02032	139C_02287	141A_02030	141B_02229	141C_02036	148A1_02269	148A2_02154	148B_02187	149A_02069	149B_02100	161A_01694	164A1_01440	165B_01793	166B_01948	169B_02010	170A1_01946	172B_01130	172Bd_01869	174B_01546	174Bd_01206	178Ad_02210	179B_01875	181B_01998	182A_01717	185A1d_01888	185Bd_00708	190Ad_01552	190B_01557	199A2d_01630	199Bi_02465	199Bii_01710	204B_01570	10953_02275	C44Ad_01867
ruvC	ruvC	crossover junction endodeoxyribonuclease RuvC	40A2_00787	41A_02086	41B2_01393	43A1_01893	43A2_01634	43A3_01649	43B1_01649	43C2_01539	45A1_00500	60A2_00652	122B_01994	132A_02002	139A_00432	139B_00851	139C_00493	141A_01792	141B_01792	141C_01848	148A1_01134	148A2_01010	148B_01022	149A_00902	149B_01720	161A_01963	164A1_01846	165B_02191	166B_00905	169B_01739	170A1_00917	172B_01969	172Bd_01574	174B_01180	174Bd_01408	178Ad_01140	179B_00436	181B_00869	182A_00763	185A1d_00042	185Bd_00042	190Ad_01315	190B_01320	199A2d_00631	199Bi_01034	199Bii_00452	204B_01473	10953_00574	C44Ad_01207
group_2522		SDR family oxidoreductase	40A2_00785	41A_02084	41B2_01391	43A1_01891	43A2_01632	43A3_01647	43B1_01647	43C2_01537	45A1_00498	60A2_00650	122B_01992	132A_02004	139A_00434	139B_00849	139C_00491	141A_01794	141B_01790	141C_01850	148A1_01136	148A2_01012	148B_01020	149A_00900	149B_01722	161A_01961	164A1_01844	165B_02189	166B_00907	169B_01741	170A1_00915	172B_01967	172Bd_01576	174B_01178	174Bd_01406	178Ad_01138	179B_00434	181B_00871	182A_00761	185A1d_00040	185Bd_00040	190Ad_01313	190B_01318	199A2d_00629	199Bi_01036	199Bii_00454	204B_01475	10953_00576	C44Ad_01205
group_2521		MATE family efflux transporter	40A2_01156	41A_02535	41B2_02556	43A1_00611	43A2_01076	43A3_00703	43B1_00703	43C2_00801	45A1_01917	60A2_01450	122B_01668	132A_01428	139A_02470	139B_02068	139C_02470	141A_00822	141B_00878	141C_00878	148A1_01982	148A2_01930	148B_01971	149A_01285	149B_01868	161A_00696	164A1_01823	165B_01658	166B_02176	169B_00826	170A1_01269	172B_00633	172Bd_02160	174B_01953	174Bd_01905	178Ad_01913	179B_02322	181B_01641	182A_01906	185A1d_00942	185Bd_01947	190Ad_01747	190B_01729	199A2d_01776	199Bi_01564	199Bii_01674	204B_01147	10953_01530	C44Ad_01386
cobM	cobM	precorrin-4 C(11)-methyltransferase	40A2_00173	41A_00804	41B2_01203	43A1_01614	43A2_01978	43A3_01887	43B1_01827	43C2_01875	45A1_01423	60A2_01183	122B_00511	132A_00262	139A_00665	139B_00727	139C_00874	141A_00703	141B_00392	141C_00392	148A1_02212	148A2_02117	148B_02150	149A_00266	149B_00769	161A_00369	164A1_00137	165B_00070	166B_00956	169B_01017	170A1_00364	172B_02088	172Bd_01918	174B_00187	174Bd_00187	178Ad_00291	179B_00141	181B_00100	182A_00433	185A1d_00503	185Bd_00739	190Ad_00474	190B_00082	199A2d_01282	199Bi_00055	199Bii_00620	204B_00300	10953_01195	C44Ad_00351
group_2519		shikimate dehydrogenase	40A2_01295	41A_00921	41B2_00790	43A1_01213	43A2_01432	43A3_01298	43B1_01298	43C2_01336	45A1_00796	60A2_01783	122B_01475	132A_02064	139A_01098	139B_01291	139C_01473	141A_01327	141B_01383	141C_01391	148A1_01815	148A2_01860	148B_01792	149A_01416	149B_01998	161A_02134	164A1_01158	165B_01559	166B_01674	169B_01888	170A1_01476	172B_00507	172Bd_00491	174B_01886	174Bd_02073	178Ad_01560	179B_00672	181B_02058	182A_01380	185A1d_01384	185Bd_01286	190Ad_01949	190B_01871	199A2d_01489	199Bi_02336	199Bii_01011	204B_01333	10953_00384	C44Ad_01695
xth	xth	exodeoxyribonuclease III	40A2_01293	41A_00923	41B2_00788	43A1_01211	43A2_01434	43A3_01296	43B1_01296	43C2_01338	45A1_00794	60A2_01785	122B_01473	132A_02062	139A_01096	139B_01293	139C_01475	141A_01325	141B_01381	141C_01393	148A1_01817	148A2_01858	148B_01790	149A_01414	149B_01996	161A_02136	164A1_01160	165B_01557	166B_01672	169B_01886	170A1_01478	172B_00509	172Bd_00489	174B_01884	174Bd_02071	178Ad_01562	179B_00674	181B_02060	182A_01378	185A1d_01386	185Bd_01284	190Ad_01947	190B_01869	199A2d_01487	199Bi_02338	199Bii_01009	204B_01331	10953_00382	C44Ad_01693
map	map	type I methionyl aminopeptidase	40A2_02059	41A_01553	41B2_01011	43A1_00291	43A2_00382	43A3_00333	43B1_00622	43C2_00333	45A1_00038	60A2_00297	122B_00954	132A_00488	139A_02066	139B_01571	139C_00945	141A_01040	141B_01096	141C_01096	148A1_00436	148A2_00685	148B_00747	149A_00642	149B_00470	161A_00922	164A1_00365	165B_00433	166B_01714	169B_00430	170A1_02185	172B_01592	172Bd_02277	174B_00515	174Bd_00458	178Ad_00622	179B_01943	181B_01401	182A_02178	185A1d_02210	185Bd_01103	190Ad_00828	190B_00896	199A2d_01010	199Bi_00637	199Bii_01200	204B_00797	10953_00815	C44Ad_00079
group_2514		YARHG domain-containing protein	40A2_01884	41A_02408	41B2_02393	43A1_01378	43A2_01530	43A3_01435	43B1_01435	43C2_01435	45A1_00978	60A2_01629	122B_01852	132A_02273	139A_02330	139B_02023	139C_02317	141A_02039	141B_02220	141C_02027	148A1_01386	148A2_01253	148B_01324	149A_02056	149B_01880	161A_01702	164A1_01448	165B_01784	166B_01957	169B_01951	170A1_01954	172B_01143	172Bd_01615	174B_01533	174Bd_01219	178Ad_02201	179B_01866	181B_02009	182A_01709	185A1d_01896	185Bd_00700	190Ad_01561	190B_01566	199A2d_01639	199Bi_02596	199Bii_01718	204B_01561	10953_02285	C44Ad_02056
yidD	yidD	membrane protein insertion efficiency factor YidD	40A2_01365	41A_00944	41B2_00767	43A1_01284	43A2_01361	43A3_01369	43B1_01369	43C2_01265	45A1_00865	60A2_01806	122B_01538	132A_01583	139A_01072	139B_01223	139C_01499	141A_01305	141B_01361	141C_01413	148A1_01884	148A2_01192	148B_01868	149A_01495	149B_01736	161A_01515	164A1_01512	165B_01535	166B_01654	169B_01162	170A1_01411	172B_00443	172Bd_00555	174B_01747	174Bd_01018	178Ad_01582	179B_00696	181B_00558	182A_01445	185A1d_01311	185Bd_01359	190Ad_01927	190B_01849	199A2d_00802	199Bi_01711	199Bii_01862	204B_01817	10953_00358	C44Ad_01587
group_2511		Mrp/NBP35 family ATP-binding protein	40A2_01396	41A_00974	41B2_00737	43A1_02226	43A2_00865	43A3_02170	43B1_02262	43C2_02250	45A1_00898	60A2_01988	122B_02357	132A_01612	139A_01042	139B_01192	139C_01529	141A_01275	141B_01331	141C_01443	148A1_01914	148A2_01162	148B_01898	149A_01525	149B_01766	161A_01485	164A1_01544	165B_01504	166B_01619	169B_01134	170A1_01380	172B_00412	172Bd_00586	174B_01717	174Bd_00988	178Ad_01614	179B_00726	181B_00590	182A_02216	185A1d_01281	185Bd_01389	190Ad_02248	190B_02243	199A2d_00833	199Bi_01741	199Bii_01832	204B_01786	10953_00328	C44Ad_01617
group_2508		glycosyltransferase family 9 protein	40A2_00576	41A_00166	41B2_00072	43A1_00426	43A2_00106	43A3_00226	43B1_00226	43C2_00106	45A1_02436	60A2_00961	122B_00360	132A_00784	139A_00908	139B_00093	139C_01310	141A_00114	141B_00556	141C_00556	148A1_01178	148A2_01054	148B_01205	149A_02207	149B_01116	161A_01253	164A1_00753	165B_02097	166B_00440	169B_01409	170A1_00786	172B_01507	172Bd_02270	174B_00793	174Bd_00791	178Ad_01025	179B_00952	181B_01029	182A_01050	185A1d_01433	185Bd_01517	190Ad_01031	190B_01034	199A2d_00314	199Bi_01330	199Bii_00771	204B_01015	10953_02113	C44Ad_01937
group_2506		SIR2 family protein	40A2_00137	41A_02335	41B2_02297	43A1_00799	43A2_00676	43A3_01056	43B1_01056	43C2_01056	45A1_00444	60A2_01137	122B_00468	132A_00226	139A_00699	139B_00763	139C_01231	141A_00736	141B_00425	141C_00425	148A1_02128	148A2_02033	148B_02026	149A_00232	149B_00803	161A_00334	164A1_00171	165B_00102	166B_00005	169B_01054	170A1_00393	172B_01989	172Bd_01773	174B_00223	174Bd_00223	178Ad_00320	179B_00107	181B_00135	182A_00404	185A1d_00273	185Bd_00273	190Ad_00442	190B_00114	199A2d_01981	199Bi_00019	199Bii_00665	204B_00335	10953_01228	C44Ad_00385
group_2505		MBL fold metallo-hydrolase	40A2_00111	41A_00601	41B2_02494	43A1_00825	43A2_00702	43A3_01030	43B1_01030	43C2_01030	45A1_00418	60A2_01111	122B_00007	132A_00200	139A_00725	139B_00789	139C_01205	141A_01555	141B_01611	141C_01488	148A1_02102	148A2_02007	148B_02052	149A_00206	149B_00829	161A_02260	164A1_00197	165B_00128	166B_00031	169B_01080	170A1_00419	172B_00251	172Bd_00326	174B_00249	174Bd_00249	178Ad_00346	179B_00081	181B_00161	182A_00378	185A1d_00299	185Bd_00299	190Ad_00415	190B_00141	199A2d_01955	199Bi_02506	199Bii_00262	204B_00361	10953_01254	C44Ad_02295
group_2503		nitroreductase family protein	40A2_02137	41A_01628	41B2_00936	43A1_00218	43A2_00455	43A3_00406	43B1_00549	43C2_00406	45A1_00111	60A2_00221	122B_01034	132A_00415	139A_01787	139B_01495	139C_01019	141A_00402	141B_00091	141C_00091	148A1_00361	148A2_00760	148B_00822	149A_00566	149B_00394	161A_02116	164A1_02143	165B_01221	166B_01791	169B_00355	170A1_00064	172B_01657	172Bd_01324	174B_00441	174Bd_00532	178Ad_02269	179B_02503	181B_00446	182A_02012	185A1d_00840	185Bd_01928	190Ad_00901	190B_00823	199A2d_01082	199Bi_00563	199Bii_01275	204B_00871	10953_00895	C44Ad_00005
group_2502		hypothetical protein	40A2_00109	41A_00599	41B2_02492	43A1_00827	43A2_00704	43A3_01028	43B1_01028	43C2_01028	45A1_00416	60A2_01109	122B_00009	132A_00198	139A_00727	139B_00791	139C_01203	141A_01553	141B_01609	141C_01490	148A1_02100	148A2_02005	148B_02054	149A_00204	149B_00831	161A_02262	164A1_00199	165B_00130	166B_00033	169B_01082	170A1_00421	172B_00253	172Bd_00328	174B_00251	174Bd_00251	178Ad_00348	179B_00079	181B_00163	182A_00376	185A1d_00301	185Bd_00301	190Ad_00413	190B_00143	199A2d_01953	199Bi_02508;199Bi_02510	199Bii_00260	204B_00363	10953_01256	C44Ad_02297
group_2501		DNA-directed RNA polymerase subunit alpha	40A2_02071	41A_01568	41B2_00996	43A1_00277	43A2_00396	43A3_00347	43B1_00608	43C2_00347	45A1_00053	60A2_00282	122B_00969	132A_00474	139A_02081	139B_01556	139C_00960	141A_01025	141B_01081	141C_01081	148A1_00421	148A2_00700	148B_00762	149A_00627	149B_00455	161A_00908	164A1_00380	165B_01162	166B_01729	169B_00416	170A1_02170	172B_01603	172Bd_02288	174B_00500	174Bd_00473	178Ad_00607	179B_01928	181B_02333	182A_02163	185A1d_02221	185Bd_01114	190Ad_00843	190B_00881	199A2d_01025	199Bi_00622	199Bii_01215	204B_00812	10953_00830	C44Ad_00065
group_2498		phosphatidate cytidylyltransferase	40A2_02047	41A_01543	41B2_01021	43A1_02086	43A2_02240	43A3_02215	43B1_02121	43C2_02109	45A1_00027	60A2_00308	122B_00944	132A_00498	139A_02056	139B_01581	139C_00935	141A_01050	141B_01106	141C_01106	148A1_00450	148A2_00671	148B_00733	149A_00652	149B_00480	161A_00933	164A1_00355	165B_00444	166B_01704	169B_00442	170A1_02195	172B_01580	172Bd_01701	174B_00525	174Bd_00448	178Ad_00632	179B_01953	181B_01412	182A_02188	185A1d_01075	185Bd_01091	190Ad_00818	190B_00906	199A2d_02081	199Bi_00647	199Bii_01190	204B_00787	10953_00805	C44Ad_00089
group_2497		nickel/cobalt transporter	40A2_00369	41A_00616	41B2_01978	43A1_00108	43A2_00565	43A3_00516	43B1_00439	43C2_00516	45A1_01739	60A2_00048	122B_00691	132A_01695	139A_00479	139B_00538	139C_00689	141A_00518	141B_00207	141C_00207	148A1_00187	148A2_00418	148B_00480	149A_00455	149B_01210	161A_00566	164A1_00538	165B_00764	166B_01143	169B_01368	170A1_00177	172B_00159	172Bd_00161	174B_00001	174Bd_00001	178Ad_00108	179B_00323	181B_01348	182A_00621	185A1d_00679	185Bd_00915	190Ad_01634	190B_01635	199A2d_00459	199Bi_00447	199Bii_01128	204B_00110	10953_01007	C44Ad_00741
group_2496		Na+/H+ antiporter NhaC family protein	40A2_00945	41A_01045	41B2_01307	43A1_01469	43A2_01747	43A3_01576	43B1_01576	43C2_01736	45A1_00641	60A2_00827	122B_01190	132A_01282	139A_00278	139B_01002	139C_00647	141A_02146	141B_02113	141C_02112	148A1_01647	148A2_01481	148B_01585	149A_01051	149B_01391	161A_01405	164A1_00950	165B_01953	166B_00759	169B_01570	170A1_01051	172B_00757	172Bd_01089	174B_00665	174Bd_00712	178Ad_01275	179B_00574	181B_00714	182A_00900	185A1d_00208	185Bd_00208	190Ad_00718	190B_00624	199A2d_00972	199Bi_00894	199Bii_00303	204B_01636	10953_01291	C44Ad_00960
group_2494		undecaprenyl-diphosphate phosphatase	40A2_01069	41A_02023	41B2_01633	43A1_00704	43A2_00990	43A3_00789	43B1_00789	43C2_00715	45A1_01835	60A2_01365	122B_01910	132A_01512	139A_01717	139B_01129	139C_01815	141A_00925	141B_00981	141C_00981	148A1_01347	148A2_01588	148B_01248	149A_01198	149B_00943	161A_00782	164A1_01026	165B_01403	166B_00635	169B_00724	170A1_01186	172B_00713	172Bd_00717	174B_01454	174Bd_01686	178Ad_01665	179B_01347	181B_01724	182A_01767	185A1d_01032	185Bd_01679	190Ad_00586	190B_00756	199A2d_01604	199Bi_02275	199Bii_01536	204B_01231	10953_01427	C44Ad_01886
group_2487		toxin-antitoxin system YwqK family antitoxin	40A2_01866	41A_02176	41B2_02151	43A1_01343	43A2_01565	43A3_01470	43B1_01470	43C2_01470	45A1_01000	60A2_01606	122B_01835	132A_02121	139A_01851	139B_02006	139C_01915	141A_02056	141B_02203	141C_02010	148A1_01426	148A2_01293	148B_01364	149A_02033	149B_01903	161A_01719	164A1_01465	165B_01766	166B_01980	169B_01934	170A1_01972	172B_01168	172Bd_01640	174B_01516	174Bd_01236	178Ad_02103	179B_01849	181B_02026	182A_01691	185A1d_01913	185Bd_00683	190Ad_01579	190B_01584	199A2d_01662	199Bi_02436	199Bii_01735	204B_01543	10953_02303	C44Ad_02039
group_2486		ABC transporter ATP-binding protein	40A2_01868	41A_02178	41B2_02149	43A1_01345	43A2_01563	43A3_01468	43B1_01468	43C2_01468	45A1_00998	60A2_01608	122B_01837	132A_02123	139A_01849	139B_02008	139C_01917	141A_02054	141B_02205	141C_02012	148A1_01424	148A2_01291	148B_01362	149A_02035	149B_01901	161A_01717	164A1_01463	165B_01768	166B_01978	169B_01936	170A1_01970	172B_01166	172Bd_01638	174B_01518	174Bd_01234	178Ad_02105	179B_01851	181B_02024	182A_01693	185A1d_01911	185Bd_00685	190Ad_01577	190B_01582	199A2d_01660	199Bi_02438	199Bii_01733	204B_01545	10953_02301	C44Ad_02041
folK	folK	2-amino-4-hydroxy-6- hydroxymethyldihydropteridine diphosphokinase	40A2_01257	41A_00843	41B2_00868	43A1_01183	43A2_01462	43A3_01268	43B1_01268	43C2_01366	45A1_00761	60A2_02204	122B_01442	132A_02032	139A_01936	139B_01322	139C_02004	141A_01404	141B_01460	141C_01314	148A1_01847	148A2_01828	148B_01760	149A_01384	149B_01966	161A_02166	164A1_01191	165B_01299	166B_02079	169B_01852	170A1_01508	172B_01915	172Bd_01550	174B_01854	174Bd_02041	178Ad_02130	179B_02410	181B_02093	182A_01348	185A1d_02093	185Bd_02164	190Ad_02018	190B_01932	199A2d_01452	199Bi_02372	199Bii_00979	204B_01301	10953_00466	C44Ad_01662
group_2485		sulfurtransferase	40A2_00081	41A_00578	41B2_00295	43A1_00849	43A2_00726	43A3_01006	43B1_01006	43C2_01006	45A1_00390	60A2_01084	122B_00035	132A_00176	139A_00749	139B_00443	139C_01181	141A_01527	141B_01583	141C_01516	148A1_00529	148A2_01711	148B_00407	149A_00182	149B_00341	161A_00014	164A1_01291	165B_00151	166B_00059	169B_00340	170A1_00449	172B_00277	172Bd_00352	174B_00281	174Bd_00281	178Ad_00370	179B_00057	181B_00191	182A_00023	185A1d_00325	185Bd_00325	190Ad_00391	190B_00165	199A2d_00021	199Bi_02535	199Bii_00234	204B_00389	10953_01860	C44Ad_01397
group_2481		hypothetical protein	40A2_01756	41A_01399	41B2_00608	43A1_01966	43A2_02062	43A3_01971	43B1_02024	43C2_02012	45A1_01494	60A2_02377	122B_01369	132A_00979	139A_01546	139B_01409	139C_01719	141A_01831	141B_01961	141C_01887	148A1_00979	148A2_00860	148B_00922	149A_01880	149B_01260	161A_01089	164A1_00623	165B_01569	166B_01409	169B_01264	170A1_01583	172B_01433	172Bd_01844	174B_01306	174Bd_01540	178Ad_01395	179B_01205	181B_02161	182A_01273	185A1d_02448	185Bd_02426	190Ad_01394	190B_01440	199A2d_00568	199Bi_01125	199Bii_00882	204B_01107	10953_01932	C44Ad_00890
group_2479		ABC transporter permease	40A2_01421	41A_00996	41B2_00715	43A1_02207	43A2_00884	43A3_02189	43B1_02243	43C2_02231	45A1_00917	60A2_01967	122B_02335	132A_01632	139A_01020	139B_01171	139C_02378	141A_01253	141B_01309	141C_01465	148A1_02342	148A2_02308	148B_02306	149A_01546	149B_01787	161A_01466	164A1_01565	165B_01485	166B_01600	169B_01096	170A1_01358	172B_02229	172Bd_02139	174B_01695	174Bd_00966	178Ad_01636	179B_00745	181B_00609	182A_02238	185A1d_01259	185Bd_01411	190Ad_02268	190B_02279	199A2d_00854	199Bi_01763	199Bii_01816	204B_01764	10953_00307	C44Ad_01638
group_2474		exodeoxyribonuclease VII large subunit	40A2_00302	41A_00671	41B2_01070	43A1_00061	43A2_00612	43A3_00563	43B1_00392	43C2_00563	45A1_01798	60A2_01320	122B_00644	132A_01741	139A_00530	139B_00590	139C_00740	141A_00563	141B_00252	141C_00252	148A1_00136	148A2_00469	148B_00531	149A_00400	149B_00635	161A_00522	164A1_00005	165B_00716	166B_01095	169B_02158	170A1_00229	172B_00096	172Bd_00224	174B_00052	174Bd_00052	178Ad_00155	179B_00271	181B_02308	182A_00569	185A1d_00629	185Bd_00865	190Ad_02180	190B_02156	199A2d_00402	199Bi_00396	199Bii_00488	204B_00169	10953_01058	C44Ad_00217
dprA	dprA	DNA-protecting protein DprA	40A2_00304	41A_00669	41B2_01068	43A1_00063	43A2_00610	43A3_00561	43B1_00394	43C2_00561	45A1_01796	60A2_01322	122B_00646	132A_01739	139A_00528	139B_00588	139C_00738	141A_00561	141B_00250	141C_00250	148A1_00138	148A2_00467	148B_00529	149A_00402	149B_00633	161A_00524	164A1_00003	165B_00718	166B_01097	169B_02160	170A1_00227	172B_00098	172Bd_00222	174B_00050	174Bd_00050	178Ad_00153	179B_00273	181B_02310	182A_00571	185A1d_00631	185Bd_00867	190Ad_02178	190B_02154	199A2d_00404	199Bi_00398	199Bii_00486	204B_00167	10953_01056	C44Ad_00215
group_2473		zinc ABC transporter solute-binding protein	40A2_01185	41A_02216	41B2_02062	43A1_00582	43A2_01105	43A3_00674	43B1_00674	43C2_00830	45A1_02307	60A2_02167	122B_01695	132A_01406	139A_01978	139B_02090	139C_02042	141A_00800	141B_00856	141C_00856	148A1_02004	148A2_01952	148B_01949	149A_01307	149B_01846	161A_00674	164A1_01801	165B_01680	166B_02205	169B_00854	170A1_01293	172B_02073	172Bd_01881	174B_01975	174Bd_01927	178Ad_01891	179B_02344	181B_01615	182A_01875	185A1d_00920	185Bd_01969	190Ad_01727	190B_01749	199A2d_01915	199Bi_01540	199Bii_02195	204B_02188	10953_01556	C44Ad_01756
group_2471		coproporphyrinogen III oxidase	40A2_01003	41A_02280	41B2_02212	43A1_00783	43A2_00911	43A3_00868	43B1_00868	43C2_00636	45A1_00698	60A2_02554	122B_01245	132A_01228	139A_02132	139B_01053	139C_02193	141A_01002	141B_01058	141C_01058	148A1_02170	148A2_02075	148B_02080	149A_01111	149B_00856	161A_00846	164A1_02095	165B_02341	166B_00708	169B_00641	170A1_01110	172B_01816	172Bd_01391	174B_00725	174Bd_00652	178Ad_01746	179B_01424	181B_00651	182A_00959	185A1d_00265	185Bd_00265	190Ad_00663	190B_00679	199A2d_00914	199Bi_00837	199Bii_02229	204B_02043	10953_01344	C44Ad_01456
group_2470		Hsp33 family molecular chaperone HslO	40A2_01001	41A_02278	41B2_02214	43A1_00785	43A2_00909	43A3_00870	43B1_00870	43C2_00634	45A1_00696	60A2_02556	122B_01243	132A_01230	139A_02134	139B_01051	139C_02195	141A_01004	141B_01060	141C_01060	148A1_02172	148A2_02077	148B_02078	149A_01109	149B_00854	161A_00848	164A1_02093	165B_02339	166B_00710	169B_00639	170A1_01108	172B_01814	172Bd_01389	174B_00723	174Bd_00654	178Ad_01748	179B_01426	181B_00653	182A_00957	185A1d_00263	185Bd_00263	190Ad_00665	190B_00677	199A2d_00916	199Bi_00839	199Bii_02231	204B_02041	10953_01342	C44Ad_01454
group_2467		RHS repeat protein;hypothetical protein	40A2_01496	41A_01823	41B2_01761	43A1_02026	43A2_02166	43A3_02040	43B1_02094	43C2_02028	45A1_02192	60A2_01678	122B_02372	132A_01862	139A_02259	139B_01892	139C_02221	141A_01576	141B_01739	141C_01739	148A1_01739	148A2_01640	148B_01677	149A_01612	149B_01630	161A_01863	164A1_01970	165B_02135	166B_02170	169B_01623	170A1_01903	172B_02206	172Bd_02130	174B_01816	174Bd_01874	178Ad_01837	179B_01791	181B_01892;181B_01893	182A_01650	185A1d_01746	185Bd_01793	190Ad_01203	190B_01279	199A2d_01349	199Bi_02142	199Bii_02377	204B_02254	10953_00247	C44Ad_01981
group_2462		amino acid ABC transporter permease	40A2_00727	41A_02432	41B2_02370	43A1_02387	43A2_02386	43A3_02387	43B1_02389	43C2_02388	45A1_02377	60A2_01487	122B_01749	132A_00708	139A_02241	139B_01752	139C_02241	141A_01224	141B_01280	141C_01280	148A1_02280	148A2_02234	148B_02266	149A_00834	149B_02158	161A_01586	164A1_02170	165B_00674	166B_01267	169B_00607	170A1_01716	172B_00602	172Bd_01960	174B_02154	174Bd_02179	178Ad_02357	179B_02543	181B_01167	182A_02355	185A1d_02053	185Bd_02082	190Ad_01973	190B_01904	199A2d_02221	199Bi_01800	199Bii_02013	204B_02122	10953_00635	C44Ad_02088
group_2461		transporter substrate-binding domain-containing protein	40A2_00725	41A_02434	41B2_02372	43A1_02385	43A2_02384	43A3_02385	43B1_02387	43C2_02390	45A1_02375	60A2_01489	122B_01751	132A_00706	139A_02243	139B_01750	139C_02239	141A_01222	141B_01278	141C_01278	148A1_02278	148A2_02232	148B_02264	149A_00832	149B_02160	161A_01588	164A1_02172	165B_00672	166B_01269	169B_00605	170A1_01718	172B_00600	172Bd_01962	174B_02156	174Bd_02177	178Ad_02355	179B_02541	181B_01165	182A_02357	185A1d_02051	185Bd_02084	190Ad_01975	190B_01902	199A2d_02223	199Bi_01802	199Bii_02011	204B_02124	10953_00637	C44Ad_02086
group_2460		GTP-binding protein	40A2_02420	41A_00482	41B2_00391	43A1_00926	43A2_00803	43A3_00929	43B1_00929	43C2_00929	45A1_00311	60A2_00549	122B_00119	132A_00098	139A_00842	139B_00362	139C_01088	141A_01439	141B_01495	141C_01604	148A1_00623	148A2_00045	148B_00313	149A_00093	149B_00251	161A_00109	164A1_01391	165B_00228	166B_00138	169B_00264	170A1_00526	172B_00355	172Bd_00430	174B_00359	174Bd_00359	178Ad_00462	179B_01537	181B_00268	182A_00101	185A1d_00403	185Bd_00403	190Ad_00312	190B_00244	199A2d_00103	199Bi_01923	199Bii_00145	204B_00478	10953_01781	C44Ad_00595
topA	topA	type I DNA topoisomerase	40A2_00305	41A_00668	41B2_01067	43A1_00064	43A2_00609	43A3_00560	43B1_00395	43C2_00560	45A1_01795	60A2_01323	122B_00647	132A_01738	139A_00527	139B_00587	139C_00737	141A_00560	141B_00249	141C_00249	148A1_00139	148A2_00466	148B_00528	149A_00403	149B_00632	161A_00525	164A1_00002	165B_00719	166B_01098	169B_02161	170A1_00226	172B_00099	172Bd_00221	174B_00049	174Bd_00049	178Ad_00152	179B_00274	181B_02311	182A_00572	185A1d_00632	185Bd_00868	190Ad_02177	190B_02153	199A2d_00405	199Bi_00399	199Bii_00485	204B_00166	10953_01055	C44Ad_00214
group_2459		phosphatidate cytidylyltransferase	40A2_02031	41A_01527	41B2_01037	43A1_02104	43A2_02222	43A3_02233	43B1_02139	43C2_02127	45A1_00011	60A2_00328	122B_00928	132A_00514	139A_02025	139B_01598	139C_00919	141A_01067	141B_01123	141C_01123	148A1_00467	148A2_00654	148B_00716	149A_00669	149B_00497	161A_00949	164A1_00338	165B_00460	166B_01918	169B_00458	170A1_02211	172B_01564	172Bd_01717	174B_00541	174Bd_00432	178Ad_00649	179B_01969	181B_01428	182A_02204	185A1d_01092	185Bd_01074	190Ad_00802	190B_00922	199A2d_02065	199Bi_00663	199Bii_01384	204B_00770	10953_00789	C44Ad_00106
group_2457		aspartate--ammonia ligase	40A2_02417	41A_00479	41B2_00394	43A1_00929	43A2_00806	43A3_00926	43B1_00926	43C2_00926	45A1_00307	60A2_00545	122B_00122	132A_00094	139A_00845	139B_00359	139C_01085	141A_01435	141B_01491	141C_01608	148A1_00626	148A2_00048	148B_00310	149A_00089	149B_00247	161A_00112	164A1_01388	165B_00232	166B_00141	169B_00261	170A1_00529	172B_00358	172Bd_00433	174B_00362	174Bd_00362	178Ad_00465	179B_01533	181B_00272	182A_00105	185A1d_00407	185Bd_00407	190Ad_00309	190B_00247	199A2d_00107	199Bi_01920	199Bii_00142	204B_00481	10953_01778	C44Ad_00599
group_2456		pyridoxamine 5'-phosphate oxidase family protein	40A2_01213	41A_02552	41B2_02038	43A1_00541	43A2_01146	43A3_00633	43B1_00633	43C2_00871	45A1_02351	60A2_02135	122B_01716	132A_01371	139A_01999	139B_02126	139C_02063	141A_00764	141B_00820	141C_00820	148A1_02373	148A2_02355	148B_02363	149A_01347	149B_01806	161A_00633	164A1_01761	165B_01725	166B_02226	169B_00888	170A1_01329	172B_02266	172Bd_02206	174B_02009	174Bd_01961	178Ad_01864	179B_02372	181B_01591	182A_01839	185A1d_02331	185Bd_02312	190Ad_02096	190B_02000	199A2d_02290	199Bi_01502	199Bii_02330	204B_02226	10953_01591	C44Ad_01716
group_2449		thioredoxin	40A2_00269	41A_00710	41B2_01109	43A1_00023	43A2_00650	43A3_00601	43B1_00354	43C2_00601	45A1_01325	60A2_01279	122B_00606	132A_00358	139A_00569	139B_00636	139C_00778	141A_00604	141B_00293	141C_00293	148A1_00088	148A2_00517	148B_00579	149A_00360	149B_00675	161A_00484	164A1_00045	165B_02213	166B_01054	169B_00922	170A1_00270	172B_00057	172Bd_00263	174B_00093	174Bd_00093	178Ad_00197	179B_00231	181B_00009	182A_00528	185A1d_00594	185Bd_00830	190Ad_02039	190B_01982	199A2d_02006	199Bi_00347	199Bii_00527	204B_00208	10953_01099	C44Ad_00257
group_2448		DMT family transporter	40A2_00271	41A_00708	41B2_01107	43A1_00025	43A2_00648	43A3_00599	43B1_00356	43C2_00599	45A1_01323	60A2_01281	122B_00608	132A_00360	139A_00567	139B_00634	139C_00776	141A_00602	141B_00291	141C_00291	148A1_00090	148A2_00515	148B_00577	149A_00362	149B_00673	161A_00486	164A1_00043	165B_02211	166B_01056	169B_00920	170A1_00268	172B_00059	172Bd_00261	174B_00091	174Bd_00091	178Ad_00195	179B_00233	181B_00007	182A_00530	185A1d_00596	185Bd_00832	190Ad_02041	190B_01980	199A2d_02008	199Bi_00349	199Bii_00525	204B_00206	10953_01097	C44Ad_00255
group_2444		zinc ABC transporter solute-binding protein	40A2_00451	41A_00354	41B2_00259	43A1_00297	43A2_00235	43A3_00097	43B1_00097	43C2_00235	45A1_01997	60A2_00416	122B_00245	132A_00918	139A_01246	139B_00220	139C_00371	141A_00232	141B_00674	141C_00674	148A1_00757	148A2_00179	148B_00179	149A_02340	149B_00106	161A_00252	164A1_01643	165B_00389	166B_00262	169B_00135	170A1_00676	172B_00242	172Bd_00078	174B_01406	174Bd_01640	178Ad_00907	179B_02002	181B_01269	182A_00250	185A1d_01601	185Bd_01200	190Ad_00175	190B_00380	199A2d_02150	199Bi_02213	199Bii_00015	204B_01715	10953_01633	C44Ad_00507
group_2443		hypothetical protein	40A2_01873	41A_02189	41B2_02138	43A1_01350	43A2_01558	43A3_01463	43B1_01463	43C2_01463	45A1_00988	60A2_01619	122B_01842	132A_02128	139A_01838	139B_02013	139C_01928	141A_02049	141B_02210	141C_02017	148A1_01419	148A2_01286	148B_01357	149A_02046	149B_01890	161A_01712	164A1_01458	165B_01773	166B_01967	169B_01941	170A1_01965	172B_01155	172Bd_01627	174B_01523	174Bd_01229	178Ad_02191	179B_01856	181B_02019	182A_01698	185A1d_01906	185Bd_00690	190Ad_01572	190B_01577	199A2d_01649	199Bi_02443	199Bii_01728	204B_01550	10953_02296	C44Ad_02046
group_2440		peptide chain release factor 2	40A2_01888	41A_02357	41B2_02318	43A1_01384	43A2_01524	43A3_01429	43B1_01429	43C2_01429	45A1_00974	60A2_01633	122B_01855	132A_02277	139A_02305	139B_02027	139C_02292	141A_02035	141B_02224	141C_02031	148A1_02273	148A2_02150	148B_02183	149A_02064	149B_02105	161A_01699	164A1_01445	165B_01788	166B_01953	169B_02005	170A1_01951	172B_01135	172Bd_01874	174B_01541	174Bd_01211	178Ad_02205	179B_01870	181B_02003	182A_01712	185A1d_01892	185Bd_00704	190Ad_01557	190B_01562	199A2d_01635	199Bi_02460	199Bii_01715	204B_01565	10953_02281	C44Ad_01872
group_2435		PTS sugar transporter subunit IIA	40A2_01721	41A_01367	41B2_00576	43A1_02172	43A2_00352	43A3_02137	43B1_02208	43C2_02196	45A1_01536	60A2_02052	122B_01329	132A_01014	139A_01516	139B_01443	139C_01689	141A_02239	141B_02279	141C_02255	148A1_00948	148A2_00829	148B_00891	149A_01846	149B_02043	161A_01122	164A1_00589	165B_02251	166B_01380	169B_01291	170A1_01614	172B_02154	172Bd_02005	174B_01909	174Bd_02096	178Ad_01426	179B_01173	181B_02127	182A_01243	185A1d_01813	185Bd_01822	190Ad_01481	190B_01486	199A2d_00593	199Bi_01159	199Bii_00916	204B_01072	10953_01891	C44Ad_02018
cobT	cobT	nicotinate-nucleotide--dimethylbenzimidazole phosphoribosyltransferase	40A2_00125	41A_02347	41B2_02309	43A1_00811	43A2_00688	43A3_01044	43B1_01044	43C2_01044	45A1_00432	60A2_01125	122B_00456	132A_00214	139A_00711	139B_00775	139C_01219	141A_00748	141B_00437	141C_00437	148A1_02116	148A2_02021	148B_02038	149A_00220	149B_00815	161A_00322	164A1_00183	165B_00114	166B_00017	169B_01066	170A1_00405	172B_02001	172Bd_01761	174B_00235	174Bd_00235	178Ad_00332	179B_00095	181B_00147	182A_00392	185A1d_00285	185Bd_00285	190Ad_00429	190B_00127	199A2d_01969	199Bi_00007	199Bii_00677	204B_00347	10953_01240	C44Ad_00397
group_2433		NAD(P)H-dependent glycerol-3-phosphate dehydrogenase	40A2_00121	41A_02351	41B2_02313	43A1_00815	43A2_00692	43A3_01040	43B1_01040	43C2_01040	45A1_00428	60A2_01121	122B_00452	132A_00210	139A_00715	139B_00779	139C_01215	141A_00752	141B_00441	141C_00441	148A1_02112	148A2_02017	148B_02042	149A_00216	149B_00819	161A_00318	164A1_00187	165B_00118	166B_00021	169B_01070	170A1_00409	172B_02005	172Bd_01757	174B_00239	174Bd_00239	178Ad_00336	179B_00091	181B_00151	182A_00388	185A1d_00289	185Bd_00289	190Ad_00425	190B_00131	199A2d_01965	199Bi_00003	199Bii_00681	204B_00351	10953_01244	C44Ad_00401
group_2431		hypothetical protein	40A2_00368	41A_00617	41B2_01979	43A1_00107	43A2_00566	43A3_00517	43B1_00438	43C2_00517	45A1_01740	60A2_00047	122B_00690	132A_01696	139A_00480	139B_00539	139C_00690	141A_00519	141B_00208	141C_00208	148A1_00186	148A2_00419	148B_00481	149A_00454	149B_01211	161A_00565	164A1_00539	165B_00763	166B_01142	169B_01369	170A1_00178	172B_00158	172Bd_00162	174B_00002	174Bd_00002	178Ad_00109	179B_00322	181B_01349	182A_00620	185A1d_00678	185Bd_00914	190Ad_01633	190B_01636	199A2d_00458	199Bi_00446	199Bii_01127	204B_00111	10953_01008	C44Ad_00742
rsmH	rsmH	16S rRNA (cytosine(1402)-N(4))-methyltransferase RsmH	40A2_01077	41A_02031	41B2_01641	43A1_00696	43A2_00998	43A3_00781	43B1_00781	43C2_00723	45A1_01843	60A2_01373	122B_01918	132A_01504	139A_01725	139B_01137	139C_01807	141A_00917	141B_00973	141C_00973	148A1_01339	148A2_01580	148B_01256	149A_01206	149B_00951	161A_00774	164A1_01034	165B_01395	166B_00627	169B_00732	170A1_01194	172B_00705	172Bd_00725	174B_01462	174Bd_01678	178Ad_01657	179B_01339	181B_01716	182A_01775	185A1d_01024	185Bd_01687	190Ad_00578	190B_00764	199A2d_01612	199Bi_02267	199Bii_01528	204B_01223	10953_01435	C44Ad_01894
group_2430		hypothetical protein	40A2_01894	41A_02364	41B2_02325	43A1_01391	43A2_01517	43A3_01422	43B1_01422	43C2_01422	45A1_00967	60A2_01640	122B_01864	132A_02254	139A_02298	139B_02034	139C_02285	141A_02028	141B_02231	141C_02038	148A1_02267	148A2_02156	148B_02189	149A_02071	149B_02098	161A_01692	164A1_01438	165B_01795	166B_01946	169B_02012	170A1_01942	172B_01128	172Bd_01867	174B_01548	174Bd_01204	178Ad_02212	179B_01877	181B_01996	182A_01721	185A1d_01886	185Bd_00710	190Ad_01550	190B_01555	199A2d_01628	199Bi_02467	199Bii_01708	204B_01572	10953_02273	C44Ad_01865
rlmD	rlmD	23S rRNA (uracil(1939)-C(5))-methyltransferase RlmD	40A2_01080	41A_02033	41B2_01643	43A1_00694	43A2_01000	43A3_00779	43B1_00779	43C2_00725	45A1_01845	60A2_01375	122B_01920	132A_01502	139A_01727	139B_01139	139C_01805	141A_00915	141B_00971	141C_00971	148A1_01337	148A2_01578	148B_01258	149A_01208	149B_00953	161A_00772	164A1_01036	165B_01393	166B_00625	169B_00734	170A1_01196	172B_00702	172Bd_00728	174B_01464	174Bd_01676	178Ad_01655	179B_01337	181B_01714	182A_01777	185A1d_01022	185Bd_01689	190Ad_00576	190B_00766	199A2d_01614	199Bi_02265	199Bii_01526	204B_01221	10953_01437	C44Ad_01896
group_2425		phosphatidylinositol-4-phosphate 5-kinase	40A2_00391	41A_00412	41B2_00461	43A1_01651	43A2_00309	43A3_00023	43B1_00023	43C2_00309	45A1_01717	60A2_00471	122B_00193	132A_00027	139A_01439	139B_00285	139C_00311	141A_00293	141B_00735	141C_00735	148A1_00697	148A2_00119	148B_00239	149A_00021	149B_00179	161A_00183	164A1_01320	165B_00308	166B_00210	169B_00189	170A1_00618	172B_00183	172Bd_00137	174B_01096	174Bd_01324	178Ad_00549	179B_01448	181B_01326	182A_00195	185A1d_01546	185Bd_01255	190Ad_00236	190B_00319	199A2d_00481	199Bi_02045	199Bii_00075	204B_00548	10953_01690	C44Ad_00668
group_2424		NADH:flavin oxidoreductase	40A2_00393	41A_00410	41B2_00463	43A1_01653	43A2_00307	43A3_00025	43B1_00025	43C2_00307	45A1_01715	60A2_00469	122B_00195	132A_00025	139A_01437	139B_00283	139C_00313	141A_00291	141B_00733	141C_00733	148A1_00699	148A2_00121	148B_00237	149A_00019	149B_00177	161A_00185	164A1_01318	165B_00310	166B_00212	169B_00187	170A1_00620	172B_00185	172Bd_00135	174B_01094	174Bd_01322	178Ad_00551	179B_01446	181B_01324	182A_00197	185A1d_01548	185Bd_01253	190Ad_00234	190B_00321	199A2d_00483	199Bi_02047	199Bii_00073	204B_00550	10953_01688	C44Ad_00670
group_2423		transcriptional regulator	40A2_01851	41A_02166	41B2_02161	43A1_01333	43A2_01575	43A3_01480	43B1_01480	43C2_01480	45A1_01011	60A2_01595	122B_01824	132A_02110	139A_01862	139B_01995	139C_01904	141A_02070	141B_02189	141C_01996	148A1_01437	148A2_01304	148B_01375	149A_02022	149B_01914	161A_01730	164A1_01476	165B_01755	166B_01991	169B_01923	170A1_01983	172B_01182	172Bd_01654	174B_01505	174Bd_01247	178Ad_02089	179B_01838	181B_02040	182A_01680	185A1d_01927	185Bd_00669	190Ad_01590	190B_01595	199A2d_01673	199Bi_02425	199Bii_01746	204B_01532	10953_02314	C44Ad_02028
group_2412		hypothetical protein	40A2_00625	41A_01640	41B2_01786	43A1_01047	43A2_01228	43A3_01132	43B1_01132	43C2_01132	45A1_02235	60A2_02369	122B_02425	132A_00619	139A_00078	139B_01655	139C_00166	141A_01125	141B_01181	141C_01181	148A1_01485	148A2_01352	148B_01511	149A_00729	149B_00557	161A_01020	164A1_00280	165B_00569	166B_01357	169B_00519	170A1_01805	172B_02036	172Bd_01819	174B_01586	174Bd_01731	178Ad_00783	179B_01631	181B_01078	182A_02263	185A1d_01155	185Bd_01011	190Ad_01157	190B_01162	199A2d_00363	199Bi_01892	199Bii_01280	204B_00664	10953_00726	C44Ad_00166
recR	recR	recombination protein RecR	40A2_01899	41A_02369	41B2_02330	43A1_01396	43A2_01512	43A3_01417	43B1_01417	43C2_01417	45A1_00962	60A2_01645	122B_01869	132A_02249	139A_02293	139B_02039	139C_02280	141A_02023	141B_02236	141C_02043	148A1_02262	148A2_02161	148B_02194	149A_02076	149B_02093	161A_01687	164A1_01433	165B_01800	166B_01941	169B_02017	170A1_01937	172B_01123	172Bd_01862	174B_01553	174Bd_01199	178Ad_02217	179B_01882	181B_01991	182A_01726	185A1d_01881	185Bd_00715	190Ad_01545	190B_01550	199A2d_01623	199Bi_02472	199Bii_01703	204B_01577	10953_02268	C44Ad_01860
group_2389		amidinotransferase	40A2_00766	41A_02065	41B2_01372	43A1_02265	43A2_01608	43A3_01623	43B1_01623	43C2_01513	45A1_00479	60A2_00631	122B_01974	132A_02326	139A_00453	139B_00830	139C_00472	141A_01811	141B_01773	141C_01867	148A1_01156	148A2_01032	148B_01000	149A_00880	149B_02281	161A_01936	164A1_01586	165B_02165	166B_00926	169B_01764	170A1_00897	172B_01949	172Bd_01594	174B_01153	174Bd_01381	178Ad_01121	179B_00411	181B_00890	182A_00743	185A1d_00016	185Bd_00016	190Ad_01295	190B_01300	199A2d_02192	199Bi_01056	199Bii_00480	204B_01501	10953_00592	C44Ad_02263
group_2387		ABC transporter substrate-binding protein	40A2_00768	41A_02067	41B2_01374	43A1_02267	43A2_01610	43A3_01625	43B1_01625	43C2_01515	45A1_00481	60A2_00633	122B_01976	132A_02324	139A_00451	139B_00832	139C_00474	141A_01809	141B_01775	141C_01865	148A1_01154	148A2_01030	148B_01002	149A_00882	149B_02283	161A_01938	164A1_01584	165B_02167	166B_00924	169B_01762	170A1_00899	172B_01951	172Bd_01592	174B_01155	174Bd_01383	178Ad_01123	179B_00413	181B_00888	182A_00745	185A1d_00018	185Bd_00018	190Ad_01297	190B_01302	199A2d_02194	199Bi_01054	199Bii_00478	204B_01499	10953_00590	C44Ad_02265
group_2381		hypothetical protein	40A2_02148	41A_01342	41B2_00924	43A1_00214	43A2_00459	43A3_00410	43B1_00545	43C2_00410	45A1_00123	60A2_00215	122B_01040	132A_00410	139A_01626	139B_02204	139C_01025	141A_00408	141B_00097	141C_00097	148A1_00349	148A2_00772	148B_00834	149A_00561	149B_00389	161A_02111	164A1_00422	165B_00878	166B_01244	169B_01998	170A1_00071	172B_01651	172Bd_01277	174B_00436	174Bd_00537	178Ad_00002	179B_02236	181B_00435	182A_00727	185A1d_00832	185Bd_00642	190Ad_00906	190B_00818	199A2d_01094	199Bi_00559	199Bii_02167	204B_00001	10953_00901	C44Ad_01198
group_2379		iron ABC transporter permease	40A2_01541	41A_01777	41B2_01715	43A1_02067	43A2_02125	43A3_02081	43B1_02053	43C2_02069	45A1_02145	60A2_01724	122B_02197	132A_01902	139A_01885	139B_01940	139C_01949	141A_01621	141B_01694	141C_01694	148A1_01690	148A2_01689	148B_01628	149A_01664	149B_01578	161A_01906	164A1_02065	165B_02017	166B_02128	169B_01664	170A1_01858	172B_01407	172Bd_01184	174B_01772	174Bd_01830	178Ad_01785	179B_01742	181B_01941	182A_01602	185A1d_01790	185Bd_01749	190Ad_01260	190B_01222	199A2d_01296	199Bi_02102	199Bii_02001	204B_01900	10953_00200	C44Ad_02110
group_2378		TIM barrel protein	40A2_01543	41A_01775	41B2_01713	43A1_02069	43A2_02123	43A3_02083	43B1_02051	43C2_02071	45A1_02143	60A2_01726	122B_02195	132A_01904	139A_01883	139B_01942	139C_01947	141A_01623	141B_01692	141C_01692	148A1_01688	148A2_01691	148B_01626	149A_01666	149B_01576	161A_01908	164A1_02063	165B_02019	166B_02126	169B_01666	170A1_01856	172B_01409	172Bd_01186	174B_01770	174Bd_01828	178Ad_01783	179B_01740	181B_01943	182A_01600	185A1d_01792	185Bd_01747	190Ad_01262	190B_01220	199A2d_01294	199Bi_02100	199Bii_02003	204B_01902	10953_00198	C44Ad_02112
group_2377		TonB-dependent receptor	40A2_01539	41A_01779	41B2_01717	43A1_02065	43A2_02127	43A3_02079	43B1_02055	43C2_02067	45A1_02147	60A2_01722	122B_02199	132A_01900	139A_01887	139B_01938	139C_01951	141A_01619	141B_01696	141C_01696	148A1_01692	148A2_01687	148B_01630	149A_01662	149B_01580	161A_01904	164A1_02067	165B_02015	166B_02130	169B_01662	170A1_01860	172B_01405	172Bd_01182	174B_01774	174Bd_01832	178Ad_01787	179B_01744	181B_01939	182A_01604	185A1d_01788	185Bd_01751	190Ad_01258	190B_01224	199A2d_01298	199Bi_02104	199Bii_01999	204B_01898	10953_00202	C44Ad_02108
group_2375		MBL fold metallo-hydrolase	40A2_02276	41A_01228	41B2_01515	43A1_00162	43A2_00511	43A3_00462	43B1_00493	43C2_00462	45A1_00177	60A2_00098	122B_00744	132A_02182	139A_01572	139B_00486	139C_01079	141A_00467	141B_00156	141C_00156	148A1_00238	148A2_00367	148B_00429	149A_00513	149B_01152	161A_02276	164A1_00481	165B_00822	166B_01197	169B_01317	170A1_00127	172B_01262	172Bd_01063	174B_00378	174Bd_00595	178Ad_00055	179B_00376	181B_00384	182A_00673	185A1d_00714	185Bd_00524	190Ad_01811	190B_01781	199A2d_00210	199Bi_00497	199Bii_01967	204B_00058	10953_00955	C44Ad_02284
xseB	xseB	exodeoxyribonuclease VII small subunit	40A2_02028	41A_01524	41B2_01040	43A1_02107	43A2_02219	43A3_02236	43B1_02142	43C2_02130	45A1_00008	60A2_00331	122B_00925	132A_00517	139A_02028	139B_01601	139C_00916	141A_01070	141B_01126	141C_01126	148A1_00470	148A2_00651	148B_00713	149A_00672	149B_00500	161A_00952	164A1_00335	165B_00463	166B_01915	169B_00461	170A1_02214	172B_01561	172Bd_01720	174B_00544	174Bd_00429	178Ad_00652	179B_01972	181B_01431	182A_02207	185A1d_01095	185Bd_01071	190Ad_00796	190B_00928	199A2d_02062	199Bi_00666	199Bii_01387	204B_00767	10953_00786	C44Ad_00109
group_2369		ABC transporter permease	40A2_00268	41A_00711	41B2_01110	43A1_00022	43A2_00651	43A3_00602	43B1_00353	43C2_00602	45A1_01326	60A2_01278	122B_00605	132A_00357	139A_00570	139B_00637	139C_00779	141A_00605	141B_00294	141C_00294	148A1_00087	148A2_00518	148B_00580	149A_00359	149B_00676	161A_00483	164A1_00046	165B_02214	166B_01053	169B_00923	170A1_00271	172B_00056	172Bd_00264	174B_00094	174Bd_00094	178Ad_00198	179B_00230	181B_00010	182A_00527	185A1d_00593	185Bd_00829	190Ad_02038	190B_01983	199A2d_02005	199Bi_00346	199Bii_00528	204B_00209	10953_01100	C44Ad_00258
group_2368		PhnD/SsuA/transferrin family substrate-binding protein	40A2_00266	41A_00713	41B2_01112	43A1_00020	43A2_00653	43A3_00604	43B1_00351	43C2_00604	45A1_01328	60A2_01276	122B_00603	132A_00355	139A_00572	139B_00639	139C_00781	141A_00607	141B_00296	141C_00296	148A1_00085	148A2_00520	148B_00582	149A_00357	149B_00678	161A_00481	164A1_00048	165B_02216	166B_01051	169B_00925	170A1_00273	172B_00054	172Bd_00266	174B_00096	174Bd_00096	178Ad_00200	179B_00228	181B_00012	182A_00525	185A1d_00591	185Bd_00827	190Ad_02036	190B_01985	199A2d_02003	199Bi_00344	199Bii_00530	204B_00211	10953_01102	C44Ad_00260
group_2364		rRNA pseudouridine synthase	40A2_02398	41A_00460	41B2_00413	43A1_00948	43A2_00825	43A3_00907	43B1_00907	43C2_00907	45A1_00288	60A2_00526	122B_00141	132A_00075	139A_01489	139B_00340	139C_00261	141A_00358	141B_00800	141C_00800	148A1_00645	148A2_00067	148B_00291	149A_00070	149B_00228	161A_00131	164A1_01369	165B_00251	166B_00160	169B_00242	170A1_00548	172B_00377	172Bd_00452	174B_01146	174Bd_01374	178Ad_00484	179B_01514	181B_00291	182A_00124	185A1d_00426	185Bd_00426	190Ad_00290	190B_00266	199A2d_00126	199Bi_01901	199Bii_00123	204B_00500	10953_01759	C44Ad_00618
ilvC_2~~~ilvC	ilvC_2;ilvC	ketol-acid reductoisomerase	40A2_01322	41A_00896	41B2_00815	43A1_01243	43A2_01402	43A3_01328	43B1_01328	43C2_01306	45A1_00826	60A2_01751	122B_01500	132A_01542	139A_01129	139B_01259	139C_01442	141A_01353	141B_01409	141C_01365	148A1_02057	148A2_01236	148B_01995	149A_01457	149B_02140	161A_01551	164A1_01132	165B_01350	166B_02028	169B_01204	170A1_01451	172B_00481	172Bd_00517	174B_02123	174Bd_01056	178Ad_01535	179B_00647	181B_00520	182A_01405	185A1d_01351	185Bd_01319	190Ad_01858	190B_01817	199A2d_00762	199Bi_01673	199Bii_01040	204B_01361	10953_00413	C44Ad_01800
leuB	leuB	3-isopropylmalate dehydrogenase	40A2_01320	41A_00898	41B2_00813	43A1_01241	43A2_01404	43A3_01326	43B1_01326	43C2_01308	45A1_00824	60A2_01753	122B_01498	132A_01540	139A_01127	139B_01261	139C_01444	141A_01351	141B_01407	141C_01367	148A1_02055	148A2_01238	148B_01993	149A_01455	149B_02142	161A_01553	164A1_01134	165B_01352	166B_02026	169B_01206	170A1_01453	172B_00483	172Bd_00515	174B_02125	174Bd_01058	178Ad_01537	179B_00649	181B_00518	182A_01403	185A1d_01353	185Bd_01317	190Ad_01860	190B_01819	199A2d_00760	199Bi_01671	199Bii_01038	204B_01359	10953_00411	C44Ad_01798
group_2354		cobyric acid synthase	40A2_01427	41A_01002	41B2_00709	43A1_02201	43A2_00890	43A3_02195	43B1_02237	43C2_02225	45A1_00923	60A2_01961	122B_02329	132A_01638	139A_01014	139B_01165	139C_02384	141A_01245	141B_01301	141C_01473	148A1_02348	148A2_02302	148B_02300	149A_01553	149B_01794	161A_01459	164A1_01571	165B_01479	166B_01593	169B_02231	170A1_01352	172B_02223	172Bd_02133	174B_01689	174Bd_00960	178Ad_01644	179B_00752	181B_02298	182A_02244	185A1d_01253	185Bd_01417	190Ad_02275	190B_02272	199A2d_00860	199Bi_01769	199Bii_02352	204B_02287	10953_00301	C44Ad_02434
group_2353		MATE family efflux transporter	40A2_00150	41A_02323	41B2_02285	43A1_02341	43A2_02335	43A3_02339	43B1_02344	43C2_02339	45A1_00457	60A2_01161	122B_00490	132A_00240	139A_00687	139B_00749	139C_01243	141A_00724	141B_00413	141C_00413	148A1_02190	148A2_02095	148B_02128	149A_00244	149B_00791	161A_00346	164A1_00159	165B_00089	166B_02265	169B_01039	170A1_00381	172B_01977	172Bd_01785	174B_00209	174Bd_00209	178Ad_00308	179B_00120	181B_00122	182A_00416	185A1d_02384	185Bd_02363	190Ad_00456	190B_00100	199A2d_01993	199Bi_00033	199Bii_00642	204B_00322	10953_01216	C44Ad_00373
asrC	asrC	sulfite reductase subunit C	40A2_00154	41A_02319	41B2_02281	43A1_02337	43A2_02331	43A3_02343	43B1_02340	43C2_02343	45A1_00461	60A2_01165	122B_00494	132A_00244	139A_00683	139B_00745	139C_01247	141A_00720	141B_00409	141C_00409	148A1_02194	148A2_02099	148B_02132	149A_00248	149B_00787	161A_00350	164A1_00155	165B_00085	166B_02261	169B_01035	170A1_00377	172B_01973	172Bd_01789	174B_00205	174Bd_00205	178Ad_00304	179B_00124	181B_00118	182A_00420	185A1d_02388	185Bd_02359	190Ad_00460	190B_00096	199A2d_01997	199Bi_00037	199Bii_00638	204B_00318	10953_01212	C44Ad_00369
lpxA	lpxA	acyl-ACP--UDP-N-acetylglucosamine O-acyltransferase	40A2_00531	41A_00259	41B2_00165	43A1_00375	43A2_00157	43A3_00175	43B1_00175	43C2_00157	45A1_01098	60A2_00910	122B_00314	132A_00835	139A_00856	139B_00136	139C_01258	141A_00156	141B_00598	141C_00598	148A1_00834	148A2_00256	148B_00102	149A_02254	149B_00020	161A_01209	164A1_01728	165B_00929	166B_00345	169B_00051	170A1_00748	172B_01030	172Bd_02260	174B_02067	174Bd_02141	178Ad_00983	179B_00831	181B_00926	182A_00324	185A1d_02120	185Bd_01125	190Ad_00101	190B_00454	199A2d_00264	199Bi_01289	199Bii_00822	204B_02006	10953_02209	C44Ad_00422
queA	queA	tRNA preQ1(34) S-adenosylmethionine ribosyltransferase-isomerase QueA	40A2_02026	41A_01522	41B2_01042	43A1_02109	43A2_02217	43A3_02238	43B1_02144	43C2_02132	45A1_00006	60A2_00333	122B_00923	132A_00519	139A_02030	139B_01603	139C_00914	141A_01072	141B_01128	141C_01128	148A1_00472	148A2_00649	148B_00711	149A_00674	149B_00502	161A_00954	164A1_00333	165B_00465	166B_01913	169B_00463	170A1_02216	172B_01559	172Bd_01722	174B_00546	174Bd_00427	178Ad_00654	179B_01974	181B_01433	182A_02209	185A1d_01097	185Bd_01069	190Ad_00794	190B_00930	199A2d_02060	199Bi_00668	199Bii_01389	204B_00765	10953_00784	C44Ad_00111
group_2349		ATP-dependent helicase	40A2_02006	41A_00149	41B2_00055	43A1_00444	43A2_00088	43A3_00244	43B1_00244	43C2_00088	45A1_02109	60A2_00979	122B_00378	132A_00766	139A_00926	139B_00075	139C_01328	141A_00094	141B_00536	141C_00536	148A1_01196	148A2_01072	148B_01187	149A_02188	149B_01097	161A_01271	164A1_00771	165B_02078	166B_00459	169B_01427	170A1_00804	172B_01043	172Bd_00678	174B_00811	174Bd_00809	178Ad_01045	179B_00970	181B_01504	182A_01068	185A1d_01451	185Bd_01499	190Ad_01014	190B_01017	199A2d_01186	199Bi_01347	199Bii_00753	204B_00997	10953_02095	C44Ad_01075
group_2348		aspartate carbamoyltransferase catalytic subunit	40A2_01903	41A_02373	41B2_02334	43A1_01409	43A2_01499	43A3_01403	43B1_01403	43C2_01403	45A1_00947	60A2_01650	122B_01873	132A_02234	139A_02289	139B_02043	139C_02276	141A_02018	141B_02354	141C_02048	148A1_02256	148A2_02167	148B_02200	149A_02089	149B_02080	161A_01682	164A1_01421	165B_01804	166B_01936	169B_02023	170A1_01933	172B_02251	172Bd_01857	174B_01569	174Bd_01182	178Ad_02221	179B_01887	181B_01980	182A_01730	185A1d_01877	185Bd_00719	190Ad_01533	190B_01538	199A2d_02103	199Bi_02485	199Bii_01689	204B_01589	10953_02264	C44Ad_01846
group_2347		type II toxin-antitoxin system prevent-host-death family antitoxin	40A2_01627	41A_02125	41B2_02112	43A1_01814	43A2_01995	43A3_01904	43B1_01967	43C2_01892	45A1_01618	60A2_01830	122B_02087	132A_01113	139A_02403	139B_01829	139C_02422	141A_01956	141B_02011	141C_02163	148A1_01931	148A2_01918	148B_01811	149A_01745	149B_01519	161A_02021	164A1_02033	165B_01257	166B_01546	169B_01780	170A1_02082	172B_00912	172Bd_00977	174B_00996	174Bd_01114	178Ad_02286	179B_01081	181B_01838	182A_02142	185A1d_01951	185Bd_02125	190Ad_01706	190B_02122	199A2d_01527	199Bi_01250	199Bii_02053	204B_01983	10953_00117	C44Ad_01548
group_2346		class I SAM-dependent rRNA methyltransferase	40A2_00262	41A_00717	41B2_01116	43A1_00016	43A2_00657	43A3_00608	43B1_00347	43C2_00608	45A1_01332	60A2_01272	122B_00599	132A_00351	139A_00576	139B_00643	139C_00785	141A_00611	141B_00300	141C_00300	148A1_00081	148A2_00524	148B_00586	149A_00353	149B_00682	161A_00477	164A1_00052	165B_02220	166B_01047	169B_00929	170A1_00277	172B_00050	172Bd_00270	174B_00100	174Bd_00100	178Ad_00204	179B_00224	181B_00016	182A_00521	185A1d_00587	185Bd_00823	190Ad_02032	190B_01989	199A2d_01999	199Bi_00340	199Bii_00534	204B_00215	10953_01106	C44Ad_00264
group_2344		alanine racemase	40A2_01971	41A_00118	41B2_00024	43A1_00478	43A2_00054	43A3_00278	43B1_00278	43C2_00054	45A1_02077	60A2_02506	122B_00410	132A_00733	139A_00957	139B_00044	139C_01359	141A_00064	141B_00506	141C_00506	148A1_01227	148A2_01103	148B_01156	149A_02156	149B_01065	161A_01302	164A1_00803	165B_01923	166B_00492	169B_01459	170A1_00834	172B_01073	172Bd_00648	174B_00844	174Bd_00842	178Ad_01075	179B_01000	181B_01536	182A_01099	185A1d_01484	185Bd_01466	190Ad_00985	190B_00988	199A2d_01159	199Bi_01386	199Bii_00723	204B_00967	10953_02063	C44Ad_01043
group_2343		LptF/LptG family permease	40A2_00260	41A_00719	41B2_01118	43A1_00014	43A2_00659	43A3_00610	43B1_00345	43C2_00610	45A1_01334	60A2_01270	122B_00597	132A_00349	139A_00578	139B_00645	139C_00787	141A_00613	141B_00302	141C_00302	148A1_00079	148A2_00526	148B_00588	149A_00351	149B_00684	161A_00475	164A1_00054	165B_02222	166B_01045	169B_00931	170A1_00279	172B_00048	172Bd_00272	174B_00102	174Bd_00102	178Ad_00206	179B_00222	181B_00018	182A_00519	185A1d_00585	185Bd_00821	190Ad_00554	190B_00002	199A2d_01199	199Bi_00338	199Bii_00536	204B_00217	10953_01108	C44Ad_00266
group_2342		insulinase family protein	40A2_00258	41A_00721	41B2_01120	43A1_00012	43A2_00661	43A3_00612	43B1_00343	43C2_00612	45A1_01336	60A2_01268	122B_00595	132A_00347	139A_00580	139B_00647	139C_00789	141A_00615	141B_00304	141C_00304	148A1_00077	148A2_00528	148B_00590	149A_00349	149B_00686	161A_00473	164A1_00056	165B_02224	166B_01043	169B_00933	170A1_00281	172B_00046	172Bd_00274	174B_00104	174Bd_00104	178Ad_00208	179B_00220	181B_00020	182A_00517	185A1d_00583	185Bd_00819	190Ad_00552	190B_00004	199A2d_01201	199Bi_00336	199Bii_00538	204B_00219	10953_01110	C44Ad_00268
group_2339		haloacid dehalogenase-like hydrolase	40A2_01236	41A_00824	41B2_00887	43A1_01164	43A2_01481	43A3_01249	43B1_01249	43C2_01385	45A1_00742	60A2_02223	122B_01423	132A_02013	139A_01917	139B_01341	139C_02023	141A_01423	141B_01479	141C_01295	148A1_01866	148A2_01809	148B_01741	149A_01365	149B_01947	161A_02185	164A1_01210	165B_01280	166B_02098	169B_01833	170A1_01527	172B_01896	172Bd_01569	174B_01835	174Bd_02022	178Ad_02111	179B_02429	181B_02112	182A_01329	185A1d_02074	185Bd_02145	190Ad_01999	190B_01951	199A2d_01433	199Bi_02391	199Bii_00960	204B_01282	10953_00485	C44Ad_01643
group_2338		FtsQ-type POTRA domain-containing protein	40A2_01767	41A_01410	41B2_00619	43A1_01977	43A2_02073	43A3_01982	43B1_02013	43C2_02001	45A1_01483	60A2_02388	122B_01380	132A_00968	139A_01557	139B_01398	139C_01730	141A_01842	141B_01950	141C_01898	148A1_00990	148A2_00871	148B_00933	149A_01891	149B_01271	161A_01078	164A1_00634	165B_01580	166B_01420	169B_01253	170A1_01572	172B_01422	172Bd_01833	174B_01295	174Bd_01529	178Ad_01384	179B_01216	181B_02174	182A_01284	185A1d_01687	185Bd_01600	190Ad_01405	190B_01429	199A2d_00557	199Bi_01114	199Bii_00871	204B_01118	10953_01943	C44Ad_00879
bioA	bioA	adenosylmethionine--8-amino-7-oxononanoate transaminase	40A2_00217	41A_00759	41B2_01158	43A1_01571	43A2_01935	43A3_01844	43B1_01870	43C2_01832	45A1_01375	60A2_01228	122B_00557	132A_00307	139A_00620	139B_00686	139C_00829	141A_00655	141B_00344	141C_00344	148A1_00039	148A2_00566	148B_00628	149A_00309	149B_00726	161A_00415	164A1_00096	165B_00028	166B_01002	169B_00973	170A1_00320	172B_00007	172Bd_00313	174B_00142	174Bd_00142	178Ad_00246	179B_00182	181B_00060	182A_00478	185A1d_00544	185Bd_00780	190Ad_00514	190B_00042	199A2d_01240	199Bi_00100	199Bii_00577	204B_00257	10953_01150	C44Ad_00308
group_2336		diguanylate phosphodiesterase	40A2_00213	41A_00763	41B2_01162	43A1_01575	43A2_01939	43A3_01848	43B1_01866	43C2_01836	45A1_01379	60A2_01224	122B_00553	132A_00303	139A_00624	139B_00690	139C_00833	141A_00659	141B_00348	141C_00348	148A1_00035	148A2_00570	148B_00632	149A_00305	149B_00730	161A_00411	164A1_00100	165B_00032	166B_00998	169B_00977	170A1_00324	172B_00003	172Bd_00317	174B_00146	174Bd_00146	178Ad_00250	179B_00178	181B_00064	182A_00474	185A1d_00540	185Bd_00776	190Ad_00510	190B_00046	199A2d_01244	199Bi_00096	199Bii_00581	204B_00261	10953_01154	C44Ad_00312
group_2335		sugar ABC transporter ATP-binding protein	40A2_00979	41A_01016	41B2_01336	43A1_01441	43A2_01719	43A3_01604	43B1_01604	43C2_01708	45A1_00673	60A2_00855	122B_01219	132A_01252	139A_00248	139B_01032	139C_00677	141A_02117	141B_02142	141C_02141	148A1_01677	148A2_01451	148B_01615	149A_01079	149B_01363	161A_01436	164A1_00980	165B_01985	166B_00730	169B_01602	170A1_01082	172B_02286	172Bd_02234	174B_00696	174Bd_00681	178Ad_01304	179B_00605	181B_00677	182A_00931	185A1d_00240	185Bd_00240	190Ad_00688	190B_00654	199A2d_00935	199Bi_00862	199Bii_00273	204B_01606	10953_01321	C44Ad_00994
group_2334		hypothetical protein	40A2_00975	41A_01020	41B2_01332	43A1_01445	43A2_01723	43A3_01600	43B1_01600	43C2_01712	45A1_00669	60A2_00851	122B_01215	132A_01256	139A_00252	139B_01028	139C_00673	141A_02121	141B_02138	141C_02137	148A1_01673	148A2_01455	148B_01611	149A_01075	149B_01367	161A_01432	164A1_00976	165B_01981	166B_00734	169B_01598	170A1_01078	172B_02290	172Bd_02230	174B_00692	174Bd_00685	178Ad_01300	179B_00601	181B_00681	182A_00927	185A1d_00236	185Bd_00236	190Ad_00692	190B_00650	199A2d_00939	199Bi_00866	199Bii_00277	204B_01610	10953_01317	C44Ad_00990
group_2331		hypothetical protein	40A2_02346	41A_00436	41B2_00437	43A1_00974	43A2_00851	43A3_00881	43B1_00881	43C2_00881	45A1_00244	60A2_00497	122B_00168	132A_00050	139A_01464	139B_00312	139C_00286	141A_00318	141B_00760	141C_00760	148A1_00670	148A2_00092	148B_00266	149A_00045	149B_00203	161A_00158	164A1_01344	165B_00280	166B_00187	169B_00215	170A1_00595	172B_02121	172Bd_01975	174B_01120	174Bd_01348	178Ad_00524	179B_01474	181B_00317	182A_00172	185A1d_00471	185Bd_00471	190Ad_00263	190B_00293	199A2d_00153	199Bi_02016	199Bii_00098	204B_00525	10953_01716	C44Ad_00643
group_2330		dipeptide epimerase	40A2_01641	41A_01904	41B2_00493	43A1_01784	43A2_01878	43A3_01748	43B1_01787	43C2_01677	45A1_01631	60A2_01852	122B_02074	132A_01098	139A_01406	139B_01843	139C_01678	141A_01970	141B_01997	141C_02292	148A1_02322	148A2_02388	148B_02386	149A_01765	149B_01499	161A_02007	164A1_01932	165B_01819	166B_01532	169B_02173	170A1_02068	172B_00926	172Bd_00963	174B_00981	174Bd_01099	178Ad_01507	179B_01095	181B_01824	182A_02128	185A1d_01965	185Bd_02111	190Ad_02226	190B_02200	199A2d_01514	199Bi_01235	199Bii_02067	204B_01997	10953_00103	C44Ad_01528
group_2328		hypothetical protein	40A2_01862	41A_02172	41B2_02155	43A1_01339	43A2_01569	43A3_01474	43B1_01474	43C2_01474	45A1_01004	60A2_01602	122B_01831	132A_02117	139A_01855	139B_02002	139C_01911	141A_02060	141B_02199	141C_02006	148A1_01430	148A2_01297	148B_01368	149A_02029	149B_01907	161A_01723	164A1_01469	165B_01762	166B_01984	169B_01930	170A1_01976	172B_01172	172Bd_01644	174B_01512	174Bd_01240	178Ad_02099	179B_01845	181B_02030	182A_01687	185A1d_01917	185Bd_00679	190Ad_01583	190B_01588	199A2d_01666	199Bi_02432	199Bii_01739	204B_01539	10953_02307	C44Ad_02035
group_2323		iron-containing alcohol dehydrogenase	40A2_01235	41A_00823	41B2_00888	43A1_01163	43A2_01482	43A3_01248	43B1_01248	43C2_01386	45A1_00741	60A2_02226	122B_01422	132A_02011	139A_01916	139B_01343	139C_02024	141A_01424	141B_01480	141C_01294	148A1_01867	148A2_01808	148B_01740	149A_01364	149B_01946	161A_02187	164A1_01211	165B_01279	166B_02099	169B_01831	170A1_01528	172B_01895	172Bd_01570	174B_01833	174Bd_02020	178Ad_02110	179B_02430	181B_02113	182A_01328	185A1d_02073	185Bd_02144	190Ad_01998	190B_01952	199A2d_01432	199Bi_02393	199Bii_00959	204B_01281	10953_00486	C44Ad_01642
group_2321		ABC transporter permease	40A2_01165	41A_02583	41B2_02080	43A1_00600	43A2_01087	43A3_00692	43B1_00692	43C2_00812	45A1_02289	60A2_01459	122B_01677	132A_01419	139A_01965	139B_02077	139C_02029	141A_00813	141B_00869	141C_00869	148A1_01991	148A2_01939	148B_01962	149A_01294	149B_01859	161A_00687	164A1_01814	165B_01667	166B_02185	169B_00837	170A1_01280	172B_00624	172Bd_02169	174B_01962	174Bd_01914	178Ad_01904	179B_02331	181B_01628	182A_01895	185A1d_00933	185Bd_01956	190Ad_01738	190B_01738	199A2d_01902	199Bi_01555	199Bii_02292	204B_02208	10953_01543	C44Ad_01769
group_2320		ABC transporter ATP-binding protein	40A2_01163	41A_02581	41B2_02082	43A1_00602	43A2_01085	43A3_00694	43B1_00694	43C2_00810	45A1_02287	60A2_01457	122B_01675	132A_01421	139A_01963	139B_02075	139C_02027	141A_00815	141B_00871	141C_00871	148A1_01989	148A2_01937	148B_01964	149A_01292	149B_01861	161A_00689	164A1_01816	165B_01665	166B_02183	169B_00835	170A1_01278	172B_00626	172Bd_02167	174B_01960	174Bd_01912	178Ad_01906	179B_02329	181B_01630	182A_01897	185A1d_00935	185Bd_01954	190Ad_01740	190B_01736	199A2d_01900	199Bi_01557	199Bii_02294	204B_02210	10953_01541	C44Ad_01771
group_2318		class I SAM-dependent RNA methyltransferase	40A2_00632	41A_01647	41B2_01793	43A1_01054	43A2_01235	43A3_01139	43B1_01139	43C2_01139	45A1_02228	60A2_02362	122B_02418	132A_00626	139A_00085	139B_01662	139C_00159	141A_01132	141B_01188	141C_01188	148A1_01492	148A2_01359	148B_01504	149A_00736	149B_00564	161A_01032	164A1_00273	165B_00576	166B_01350	169B_00526	170A1_01798	172B_02029	172Bd_01812	174B_01593	174Bd_01738	178Ad_00790	179B_01638	181B_01085	182A_02270	185A1d_01162	185Bd_01004	190Ad_01164	190B_01169	199A2d_00370	199Bi_01885	199Bii_01287	204B_00657	10953_00719	C44Ad_00173
group_2317		peptidylprolyl isomerase	40A2_00634	41A_01649	41B2_01795	43A1_01056	43A2_01237	43A3_01141	43B1_01141	43C2_01141	45A1_02226	60A2_02360	122B_02416	132A_00628	139A_00087	139B_01664	139C_00157	141A_01134	141B_01190	141C_01190	148A1_01494	148A2_01361	148B_01502	149A_00738	149B_00566	161A_01034	164A1_00271	165B_00578	166B_01348	169B_00528	170A1_01796	172B_02027	172Bd_01810	174B_01595	174Bd_01740	178Ad_00792	179B_01640	181B_01087	182A_02272	185A1d_01164	185Bd_01002	190Ad_01166	190B_01171	199A2d_00372	199Bi_01883	199Bii_01289	204B_00655	10953_00717	C44Ad_00175
group_2315		queuosine precursor transporter	40A2_01512	41A_01804	41B2_01742	43A1_02043	43A2_02149	43A3_02057	43B1_02077	43C2_02045	45A1_02175	60A2_01697	122B_02360	132A_01878	139A_01911	139B_01913	139C_01975	141A_01592	141B_01723	141C_01723	148A1_01722	148A2_01657	148B_01660	149A_01629	149B_01613	161A_01879	164A1_01987	165B_02117	166B_02155	169B_01637	170A1_01886	172B_01376	172Bd_01153	174B_01800	174Bd_01858	178Ad_01818	179B_01774	181B_01912	182A_01632	185A1d_01759	185Bd_01780	190Ad_01222	190B_01260	199A2d_01331	199Bi_02126	199Bii_01974	204B_01873	10953_00232	C44Ad_01964
group_2313		threonine/serine exporter ThrE family protein	40A2_02422	41A_00484	41B2_00389	43A1_00924	43A2_00801	43A3_00931	43B1_00931	43C2_00931	45A1_00313	60A2_00551	122B_00117	132A_00100	139A_00840	139B_00364	139C_01090	141A_01441	141B_01497	141C_01602	148A1_00621	148A2_00043	148B_00315	149A_00095	149B_00253	161A_00107	164A1_01393	165B_00226	166B_00136	169B_00266	170A1_00524	172B_00353	172Bd_00428	174B_00357	174Bd_00357	178Ad_00460	179B_01539	181B_00266	182A_00099	185A1d_00401	185Bd_00401	190Ad_00314	190B_00242	199A2d_00101	199Bi_01925	199Bii_00147	204B_00476	10953_01783	C44Ad_00593
group_2312		hypothetical protein	40A2_02014	41A_00156	41B2_00062	43A1_00436	43A2_00096	43A3_00236	43B1_00236	43C2_00096	45A1_02116	60A2_00971	122B_00370	132A_00774	139A_00918	139B_00083	139C_01320	141A_00102	141B_00544	141C_00544	148A1_01188	148A2_01064	148B_01195	149A_02197	149B_01106	161A_01263	164A1_00763	165B_02085	166B_00452	169B_01419	170A1_00796	172B_01036	172Bd_00685	174B_00803	174Bd_00801	178Ad_01037	179B_00962	181B_01497	182A_01060	185A1d_01443	185Bd_01507	190Ad_01021	190B_01024	199A2d_01193	199Bi_01340	199Bii_00761	204B_01005	10953_02103	C44Ad_01947
group_2311		branched-chain amino acid transaminase	40A2_00621	41A_01636	41B2_01782	43A1_01043	43A2_01224	43A3_01128	43B1_01128	43C2_01128	45A1_02238	60A2_02499	122B_00808	132A_00568	139A_00029	139B_01651	139C_00215	141A_01121	141B_01177	141C_01177	148A1_01482	148A2_01349	148B_01514	149A_00724	149B_00552	161A_01017	164A1_00284	165B_00566	166B_01361	169B_00515	170A1_01809	172B_02039	172Bd_01822	174B_00595	174Bd_00378	178Ad_00778	179B_01577	181B_01074	182A_02259	185A1d_01152	185Bd_01014	190Ad_01153	190B_01158	199A2d_00360	199Bi_00781	199Bii_01440	204B_00715	10953_02250	C44Ad_00162
hutG	hutG	formimidoylglutamase	40A2_00465	41A_00347	41B2_00252	43A1_00309	43A2_00223	43A3_00109	43B1_00109	43C2_00223	45A1_01985	60A2_00409	122B_00251	132A_00906	139A_01234	139B_00209	139C_00383	141A_00220	141B_00662	141C_00662	148A1_00768	148A2_00190	148B_00168	149A_02329	149B_00095	161A_00264	164A1_01654	165B_00400	166B_00268	169B_00123	170A1_00687	172B_00959	172Bd_00064	174B_01394	174Bd_01628	178Ad_00919	179B_01991	181B_01257	182A_00263	185A1d_01614	185Bd_01187	190Ad_00164	190B_00391	199A2d_01421	199Bi_02202	199Bii_01811	204B_01868	10953_01621	C44Ad_00496
group_2308		ABC transporter substrate-binding protein	40A2_01789	41A_01492	41B2_00701	43A1_01997	43A2_02093	43A3_02002	43B1_01993	43C2_01981	45A1_01458	60A2_01915	122B_01399	132A_02163	139A_01639	139B_01378	139C_01779	141A_01860	141B_01932	141C_01916	148A1_01008	148A2_00889	148B_00951	149A_01966	149B_01346	161A_01058	164A1_00710	165B_01601	166B_01443	169B_01232	170A1_01553	172B_01483	172Bd_01209	174B_01275	174Bd_01509	178Ad_01362	179B_01234	181B_02191	182A_01303	185A1d_01666	185Bd_01621	190Ad_01426	190B_01408	199A2d_00532	199Bi_01092	199Bii_00851	204B_01138	10953_02373	C44Ad_00803
group_2305		hypothetical protein	40A2_00310	41A_00663	41B2_02025	43A1_00069	43A2_00604	43A3_00555	43B1_00400	43C2_00555	45A1_01791	60A2_01328	122B_00651	132A_01734	139A_00522	139B_00583	139C_00732	141A_00556	141B_00245	141C_00245	148A1_00143	148A2_00462	148B_00524	149A_00408	149B_01257	161A_00529	164A1_00584	165B_00724	166B_01102	169B_02165	170A1_00222	172B_00104	172Bd_00216	174B_00044	174Bd_00044	178Ad_00146	179B_00280	181B_01397	182A_00576	185A1d_00637	185Bd_00873	190Ad_02172	190B_02148	199A2d_00409	199Bi_00404	199Bii_01082	204B_00161	10953_01051	C44Ad_00788
group_2304		2-hydroxyacid dehydrogenase	40A2_01992	41A_00137	41B2_00043	43A1_00456	43A2_00076	43A3_00256	43B1_00256	43C2_00076	45A1_02095	60A2_01050	122B_00390	132A_00754	139A_00938	139B_00063	139C_01340	141A_00082	141B_00524	141C_00524	148A1_01208	148A2_01084	148B_01175	149A_02176	149B_01085	161A_01283	164A1_00783	165B_02061	166B_00472	169B_01439	170A1_00816	172B_01056	172Bd_00665	174B_00823	174Bd_00821	178Ad_01057	179B_00982	181B_01518	182A_01080	185A1d_01464	185Bd_01486	190Ad_01002	190B_01005	199A2d_01176	199Bi_01364	199Bii_00741	204B_00985	10953_02083	C44Ad_01063
group_2296		electron transfer flavoprotein subunit alpha/FixB family protein	40A2_02426	41A_00488	41B2_00385	43A1_00920	43A2_00797	43A3_00935	43B1_00935	43C2_00935	45A1_00317	60A2_00555	122B_00113	132A_00104	139A_00836	139B_00368	139C_01094	141A_01445	141B_01501	141C_01598	148A1_00617	148A2_00039	148B_00319	149A_00099	149B_00257	161A_00103	164A1_01397	165B_00222	166B_00132	169B_00270	170A1_00520	172B_00349	172Bd_00424	174B_00353	174Bd_00353	178Ad_00456	179B_01543	181B_00262	182A_00095	185A1d_00397	185Bd_00397	190Ad_00318	190B_00238	199A2d_00097	199Bi_01929	199Bii_00151	204B_00472	10953_01787	C44Ad_00589
group_2293		hypothetical protein	40A2_01644	41A_01901	41B2_00496	43A1_01779	43A2_01873	43A3_01753	43B1_01782	43C2_01672	45A1_01634	60A2_01855	122B_02070	132A_01095	139A_01403	139B_01846	139C_01675	141A_01973	141B_01994	141C_02295	148A1_02370	148A2_02352	148B_02330	149A_01770	149B_01494	161A_02003	164A1_01927	165B_01822	166B_01528	169B_02065	170A1_02065	172B_00929	172Bd_00960	174B_00978	174Bd_01096	178Ad_01504	179B_01100	181B_01821	182A_02125	185A1d_02363	185Bd_02357	190Ad_02223	190B_02203	199A2d_01841	199Bi_01232	199Bii_02130	204B_01939	10953_00100	C44Ad_02359
group_2292		hypothetical protein	40A2_01642	41A_01903	41B2_00494	43A1_01783	43A2_01877	43A3_01749	43B1_01786	43C2_01676	45A1_01632	60A2_01853	122B_02073	132A_01097	139A_01405	139B_01844	139C_01677	141A_01971	141B_01996	141C_02293	148A1_02323	148A2_02389	148B_02387	149A_01766	149B_01498	161A_02006	164A1_01931	165B_01820	166B_01531	169B_02172	170A1_02067	172B_00927	172Bd_00962	174B_00980	174Bd_01098	178Ad_01506	179B_01096	181B_01823	182A_02127	185A1d_01966	185Bd_02110	190Ad_02225	190B_02201	199A2d_01513	199Bi_01234	199Bii_02068	204B_01998	10953_00102	C44Ad_01527
group_2287		biotin-dependent carboxyltransferase family protein	40A2_01927	41A_00004	41B2_02458	43A1_00519	43A2_00013	43A3_00319	43B1_00319	43C2_00013	45A1_02034	60A2_02268	122B_02108	132A_01752	139A_01002	139B_00001	139C_01404	141A_02324	141B_00004	141C_00004	148A1_01269	148A2_01145	148B_01114	149A_02114	149B_01023	161A_01841	164A1_00845	165B_01877	166B_00533	169B_01502	170A1_00878	172B_01118	172Bd_00603	174B_00943	174Bd_00941	178Ad_01973	179B_02435	181B_01576	182A_01192	185A1d_02024	185Bd_02007	190Ad_00940	190B_00943	199A2d_01115	199Bi_01484	199Bii_01927	204B_00876	10953_01966	C44Ad_01001
group_2286		divalent metal cation transporter	40A2_01929	41A_00006	41B2_02456	43A1_00517	43A2_00015	43A3_00317	43B1_00317	43C2_00015	45A1_02036	60A2_02266	122B_02110	132A_01754	139A_01000	139B_00003	139C_01402	141A_02322	141B_00006	141C_00006	148A1_01267	148A2_01143	148B_01116	149A_02116	149B_01025	161A_01839	164A1_00843	165B_01879	166B_00531	169B_01500	170A1_00876	172B_01116	172Bd_00605	174B_00941	174Bd_00939	178Ad_01975	179B_02437	181B_01574	182A_01190	185A1d_02022	185Bd_02009	190Ad_00942	190B_00945	199A2d_01117	199Bi_01482	199Bii_01925	204B_00878	10953_01969	C44Ad_01003
nifS	nifS	cysteine desulfurase NifS	40A2_01280	41A_00864	41B2_00847	43A1_01202	43A2_01443	43A3_01287	43B1_01287	43C2_01347	45A1_00781	60A2_02183	122B_01464	132A_02052	139A_01957	139B_01302	139C_01983	141A_01382	141B_01438	141C_01336	148A1_01826	148A2_01849	148B_01781	149A_01405	149B_01987	161A_02145	164A1_01170	165B_01320	166B_02057	169B_01874	170A1_01487	172B_00522	172Bd_00476	174B_01874	174Bd_02061	178Ad_02150	179B_02389	181B_02073	182A_01369	185A1d_02113	185Bd_02184	190Ad_02189	190B_02193	199A2d_01474	199Bi_02350	199Bii_01000	204B_01322	10953_00444	C44Ad_01684
group_2284		FMN-binding protein	40A2_00471	41A_00341	41B2_00246	43A1_00315	43A2_00217	43A3_00115	43B1_00115	43C2_00217	45A1_01979	60A2_00403	122B_00257	132A_00900	139A_01229	139B_00203	139C_00388	141A_00214	141B_00656	141C_00656	148A1_00774	148A2_00196	148B_00162	149A_02323	149B_00089	161A_00270	164A1_01660	165B_00406	166B_00274	169B_00117	170A1_00693	172B_00965	172Bd_00058	174B_01388	174Bd_01622	178Ad_00925	179B_00765	181B_01251	182A_00269	185A1d_01619	185Bd_01182	190Ad_00158	190B_00397	199A2d_01415	199Bi_02196	199Bii_01805	204B_01862	10953_01615	C44Ad_00490
gap	gap	type I glyceraldehyde-3-phosphate dehydrogenase	40A2_00474	41A_00338	41B2_00243	43A1_00318	43A2_00214	43A3_00118	43B1_00118	43C2_00214	45A1_01976	60A2_00400	122B_00260	132A_00897	139A_01226	139B_00200	139C_00391	141A_00211	141B_00653	141C_00653	148A1_00777	148A2_00199	148B_00159	149A_02320	149B_00086	161A_00273	164A1_01663	165B_00409	166B_00277	169B_00114	170A1_00696	172B_00968	172Bd_00055	174B_01385	174Bd_01619	178Ad_00928	179B_00768	181B_01248	182A_00272	185A1d_01622	185Bd_01179	190Ad_00155	190B_00400	199A2d_01412	199Bi_02193	199Bii_01802	204B_01859	10953_01612	C44Ad_00487
group_2281		histidine kinase	40A2_00637	41A_01652	41B2_01798	43A1_01059	43A2_01240	43A3_01144	43B1_01144	43C2_01144	45A1_02222	60A2_02357	122B_02413	132A_00630	139A_00090	139B_01667	139C_00154	141A_01137	141B_01193	141C_01193	148A1_01498	148A2_01365	148B_01498	149A_00741	149B_00569	161A_01037	164A1_00268	165B_00581	166B_01345	169B_00531	170A1_01793	172B_02024	172Bd_01807	174B_01597	174Bd_01742	178Ad_00795	179B_01643	181B_01090	182A_02275	185A1d_01167	185Bd_00999	190Ad_01169	190B_01174	199A2d_00375	199Bi_01880	199Bii_01291	204B_00652	10953_00714	C44Ad_00178
group_2280		antibiotic biosynthesis monooxygenase	40A2_01881	41A_02197	41B2_02130	43A1_01358	43A2_01550	43A3_01455	43B1_01455	43C2_01455	45A1_00980	60A2_01627	122B_01850	132A_02136	139A_01830	139B_02021	139C_01936	141A_02041	141B_02218	141C_02025	148A1_01411	148A2_01278	148B_01349	149A_02054	149B_01882	161A_01704	164A1_01450	165B_01781	166B_01959	169B_01949	170A1_01957	172B_01147	172Bd_01619	174B_01531	174Bd_01221	178Ad_02199	179B_01864	181B_02011	182A_01706	185A1d_01898	185Bd_00698	190Ad_01564	190B_01569	199A2d_01641	199Bi_02451	199Bii_01720	204B_01558	10953_02288	C44Ad_02054
group_2279		ABC transporter permease	40A2_01879	41A_02195	41B2_02132	43A1_01356	43A2_01552	43A3_01457	43B1_01457	43C2_01457	45A1_00982	60A2_01625	122B_01848	132A_02134	139A_01832	139B_02019	139C_01934	141A_02043	141B_02216	141C_02023	148A1_01413	148A2_01280	148B_01351	149A_02052	149B_01884	161A_01706	164A1_01452	165B_01779	166B_01961	169B_01947	170A1_01959	172B_01149	172Bd_01621	174B_01529	174Bd_01223	178Ad_02197	179B_01862	181B_02013	182A_01704	185A1d_01900	185Bd_00696	190Ad_01566	190B_01571	199A2d_01643	199Bi_02449	199Bii_01722	204B_01556	10953_02290	C44Ad_02052
group_2278		arsenate reductase family protein	40A2_01288	41A_00869	41B2_00842	43A1_01207	43A2_01438	43A3_01292	43B1_01292	43C2_01342	45A1_00789	60A2_02440	122B_01469	132A_02057	139A_01158	139B_01297	139C_01412	141A_01377	141B_01433	141C_01341	148A1_01821	148A2_01854	148B_01786	149A_01410	149B_01992	161A_02140	164A1_01165	165B_01325	166B_02052	169B_01882	170A1_01482	172B_00514	172Bd_00484	174B_01879	174Bd_02066	178Ad_01513	179B_00625	181B_02065	182A_01374	185A1d_01391	185Bd_01279	190Ad_02194	190B_02188	199A2d_01482	199Bi_02342	199Bii_01005	204B_01327	10953_00436	C44Ad_01689
coaBC	coaBC	bifunctional phosphopantothenoylcysteine decarboxylase/phosphopantothenate--cysteine ligase CoaBC	40A2_00396	41A_00407	41B2_00466	43A1_01656	43A2_00304	43A3_00028	43B1_00028	43C2_00304	45A1_01712	60A2_00466	122B_00198	132A_00022	139A_01434	139B_00280	139C_00316	141A_00288	141B_00730	141C_00730	148A1_00702	148A2_00124	148B_00234	149A_00016	149B_00174	161A_00188	164A1_01315	165B_00313	166B_00215	169B_00184	170A1_00623	172B_00188	172Bd_00132	174B_01091	174Bd_01319	178Ad_00554	179B_01443	181B_01321	182A_00200	185A1d_01551	185Bd_01250	190Ad_00231	190B_00324	199A2d_00486	199Bi_02050	199Bii_00070	204B_00553	10953_01685	C44Ad_00673
group_2272		replication-associated recombination protein A	40A2_00701	41A_01720	41B2_01866	43A1_01130	43A2_01311	43A3_01215	43B1_01215	43C2_01215	45A1_01055	60A2_01521	122B_01777	132A_00672	139A_00212	139B_01719	139C_00033	141A_01191	141B_01247	141C_01247	148A1_01550	148A2_01417	148B_01446	149A_00795	149B_00623	161A_01619	164A1_00217	165B_00649	166B_01295	169B_00574	170A1_01744	172B_00564	172Bd_00810	174B_01644	174Bd_01789	178Ad_00851	179B_02264	181B_01142	182A_01552	185A1d_02290	185Bd_02296	190Ad_02238	190B_02232	199A2d_01816	199Bi_01836	199Bii_01349	204B_00604	10953_00660	C44Ad_02154
pepF	pepF	oligoendopeptidase F	40A2_00094	41A_00585	41B2_00288	43A1_00842	43A2_00719	43A3_01013	43B1_01013	43C2_01013	45A1_00402	60A2_01095	122B_00023	132A_00184	139A_00742	139B_00815	139C_01188	141A_01539	141B_01595	141C_01504	148A1_00518	148A2_01700	148B_00418	149A_00189	149B_00348	161A_00002	164A1_01298	165B_00144	166B_00047	169B_00347	170A1_00437	172B_00267	172Bd_00342	174B_00269	174Bd_00269	178Ad_00363	179B_00064	181B_00179	182A_00011	185A1d_00315	185Bd_00315	190Ad_00399	190B_00157	199A2d_00011	199Bi_02527	199Bii_00246	204B_00377	10953_01872	C44Ad_01390
ruvA	ruvA	Holliday junction branch migration protein RuvA	40A2_00357	41A_00626	41B2_01988	43A1_00101	43A2_00572	43A3_00523	43B1_00432	43C2_00523	45A1_01751	60A2_00036	122B_00681	132A_01702	139A_00489	139B_00550	139C_00699	141A_00523	141B_00212	141C_00212	148A1_00177	148A2_00428	148B_00490	149A_00443	149B_01222	161A_00559	164A1_00550	165B_00752	166B_01133	169B_01374	170A1_00187	172B_00147	172Bd_00173	174B_00013	174Bd_00013	178Ad_00113	179B_00318	181B_01358	182A_00611	185A1d_00669	185Bd_00905	190Ad_01622	190B_01647	199A2d_00447	199Bi_00435	199Bii_01116	204B_00122	10953_01019	C44Ad_00753
group_2265		methyltransferase domain-containing protein	40A2_00403	41A_00400	41B2_00473	43A1_01680	43A2_00280	43A3_00052	43B1_00052	43C2_00280	45A1_01705	60A2_00457	122B_00205	132A_00964	139A_01427	139B_00266	139C_00323	141A_00281	141B_00723	141C_00723	148A1_00711	148A2_00133	148B_00225	149A_02384	149B_00150	161A_00195	164A1_01599	165B_00339	166B_00222	169B_00177	170A1_00630	172B_00197	172Bd_00123	174B_01067	174Bd_01295	178Ad_00561	179B_02049	181B_01314	182A_00207	185A1d_01558	185Bd_01243	190Ad_00222	190B_00333	199A2d_00500	199Bi_02057	199Bii_00063	204B_01761	10953_01678	C44Ad_00551
secD	secD	protein translocase subunit SecD	40A2_00405	41A_00398	41B2_00475	43A1_01682	43A2_00278	43A3_00054	43B1_00054	43C2_00278	45A1_01703	60A2_00455	122B_00207	132A_00962	139A_01425	139B_00264	139C_00325	141A_00279	141B_00721	141C_00721	148A1_00713	148A2_00135	148B_00223	149A_02382	149B_00148	161A_00197	164A1_01601	165B_00341	166B_00224	169B_00175	170A1_00632	172B_00199	172Bd_00121	174B_01065	174Bd_01293	178Ad_00563	179B_02047	181B_01312	182A_00209	185A1d_01560	185Bd_01241	190Ad_00220	190B_00335	199A2d_00502	199Bi_02059	199Bii_00061	204B_01759	10953_01676	C44Ad_00549
recN	recN	DNA repair protein RecN	40A2_00732	41A_02426	41B2_02364	43A1_02354	43A2_02348	43A3_02355	43B1_02351	43C2_02355	45A1_02382	60A2_01482	122B_01743	132A_00713	139A_02235	139B_01757	139C_02247	141A_01229	141B_01285	141C_01285	148A1_02285	148A2_02239	148B_02271	149A_00842	149B_02205	161A_01580	164A1_02201	165B_00679	166B_01261	169B_00612	170A1_01710	172B_00608	172Bd_01954	174B_02149	174Bd_02184	178Ad_02362	179B_02548	181B_01172	182A_02349	185A1d_02058	185Bd_02077	190Ad_01967	190B_01910	199A2d_02216	199Bi_01794	199Bii_02020	204B_02114	10953_00629	C44Ad_02212
gltS_3~~~gltS_1~~~gltS_2	gltS_3;gltS_1;gltS_2	sodium/glutamate symporter	40A2_01176	41A_02205	41B2_02073	43A1_00591	43A2_01096	43A3_00683	43B1_00683	43C2_00821	45A1_02298	60A2_02178	122B_01686	132A_01417	139A_01967	139B_02079	139C_02031	141A_00811	141B_00867	141C_00867	148A1_01993	148A2_01941	148B_01960	149A_01296	149B_01857	161A_00685	164A1_01812	165B_01669	166B_02194	169B_00839	170A1_01282	29_refound_161	172Bd_02335	174B_01964	174Bd_01916	178Ad_01902	179B_02333	181B_01626	182A_01886	185A1d_00931	185Bd_01958	190Ad_01736	190B_01740	199A2d_01904	199Bi_01553	199Bii_02285	204B_02201	10953_01545	C44Ad_01767
group_2262		hypothetical protein	40A2_01399	41A_00975	41B2_00736	43A1_02225	43A2_00866	43A3_02171	43B1_02261	43C2_02249	45A1_00899	60A2_01986	122B_02354	132A_01614	139A_01041	139B_01189	139C_01530	141A_01272	141B_01328	141C_01446	148A1_01916	148A2_01160	148B_01900	149A_01528	149B_01769	161A_01484	164A1_01547	165B_01502	166B_01618	169B_01132	170A1_01377	172B_00409	172Bd_00589	174B_01715	174Bd_00986	178Ad_01616	179B_00727	181B_00591	182A_02219	185A1d_01278	185Bd_01392	190Ad_02249	190B_02244	199A2d_00834	199Bi_01743	199Bii_01830	204B_01784	10953_00325	C44Ad_01620
group_2261		chorismate mutase	40A2_01296	41A_00920	41B2_00791	43A1_01214	43A2_01431	43A3_01299	43B1_01299	43C2_01335	45A1_00797	60A2_01782	122B_01476	132A_02065	139A_01099	139B_01290	139C_01472	141A_01328	141B_01384	141C_01390	148A1_01814	148A2_01861	148B_01793	149A_01417	149B_01999	161A_02133	164A1_01157	165B_01560	166B_01675	169B_01889	170A1_01475	172B_00506	172Bd_00492	174B_01887	174Bd_02074	178Ad_01559	179B_00671	181B_02057	182A_01381	185A1d_01383	185Bd_01287	190Ad_01950	190B_01872	199A2d_01490	199Bi_02335	199Bii_01012	204B_01334	10953_00385	C44Ad_01696
group_2258		lactate dehydrogenase	40A2_01965	41A_00114	41B2_00020	43A1_00482	43A2_00050	43A3_00282	43B1_00282	43C2_00050	45A1_02073	60A2_02229	122B_00416	132A_01847	139A_00961	139B_00040	139C_01363	141A_00060	141B_00502	141C_00502	148A1_01231	148A2_01107	148B_01152	149A_02152	149B_01061	161A_01306	164A1_00807	165B_01917	166B_00496	169B_01463	170A1_00840	172B_01079	172Bd_00642	174B_00848	174Bd_00846	178Ad_01079	179B_01004	181B_01540	182A_01105	185A1d_01488	185Bd_01462	190Ad_00979	190B_00982	199A2d_01155	199Bi_01390	199Bii_00717	204B_00961	10953_02059	C44Ad_01039
group_2257		HlyC/CorC family transporter	40A2_01726	41A_01372	41B2_00581	43A1_02167	43A2_00357	43A3_02132	43B1_02203	43C2_02191	45A1_01531	60A2_02057	122B_01334	132A_01009	139A_01521	139B_01438	139C_01694	141A_02244	141B_02284	141C_02260	148A1_00953	148A2_00834	148B_00896	149A_01851	149B_02038	161A_01117	164A1_00594	165B_02246	166B_01385	169B_01286	170A1_01609	172B_02149	172Bd_02010	174B_01904	174Bd_02091	178Ad_01421	179B_01178	181B_02132	182A_01248	185A1d_01808	185Bd_01817	190Ad_01486	190B_01491	199A2d_00588	199Bi_01154	199Bii_00911	204B_01077	10953_01896	C44Ad_02013
group_2255		hypothetical protein	40A2_02169	41A_01323	41B2_00905	43A1_00195	43A2_00478	43A3_00429	43B1_00526	43C2_00429	45A1_00142;45A1_00143	60A2_00196	122B_01059	132A_02219	139A_01607	139B_02185	139C_01044	141A_00427	141B_00116	141C_00116	148A1_00330	148A2_00791	148B_00853	149A_00542	149B_00370	161A_02091;161A_02092	164A1_00441	165B_00859	166B_01225	169B_01979	170A1_00090	172B_01632	172Bd_01258	174B_00417	174Bd_00556	178Ad_00021	179B_02217	181B_00416;181B_00415	182A_00708	185A1d_00813	185Bd_00623	190Ad_00925	190B_00799	199A2d_00245;199A2d_00246	199Bi_00540	199Bii_01930	204B_00020	10953_00920	C44Ad_01179
group_2247		sigma-70 family RNA polymerase sigma factor	40A2_01698	41A_01847	41B2_00550	43A1_01721	43A2_01815	43A3_01811	43B1_01724	43C2_01614	45A1_02462	60A2_02028	122B_01309	132A_01037	139A_01291	139B_01470	139C_01563	141A_02216	141B_02256	141C_02232	148A1_01766	148A2_01773	148B_01704	149A_01823	149B_02251	161A_01143	164A1_02241	165B_01872	166B_01476	169B_02040	170A1_01641	172B_01864	172Bd_01457	174B_01930	174Bd_02117	178Ad_01452	179B_01149	181B_01773	182A_01216	185A1d_01836	185Bd_01845	190Ad_01456	190B_01461	199A2d_00617	199Bi_01180	199Bii_00940	204B_01048	10953_00050	C44Ad_02216
murA	murA	UDP-N-acetylglucosamine 1-carboxyvinyltransferase	40A2_01696	41A_01849	41B2_00548	43A1_01723	43A2_01817	43A3_01809	43B1_01726	43C2_01616	45A1_01686	60A2_02026	122B_01307	132A_01039	139A_01293	139B_01472	139C_01565	141A_02214	141B_02254	141C_02230	148A1_01768	148A2_01775	148B_01706	149A_01821	149B_02249	161A_01145	164A1_02243	165B_01870	166B_01478	169B_02042	170A1_01643	172B_01866	172Bd_01455	174B_01932	174Bd_02119	178Ad_01454	179B_01147	181B_01775	182A_01214	185A1d_01838	185Bd_01847	190Ad_01454	190B_01459	199A2d_00619	199Bi_01182	199Bii_00942	204B_01046	10953_00052	C44Ad_02218
group_2243		ArsB/NhaD family transporter	40A2_01594	41A_02150	41B2_02086	43A1_01854	43A2_02035	43A3_01944	43B1_01927	43C2_01932	45A1_01596	60A2_02103	122B_02102	132A_01142	139A_02172	139B_01796	139C_02153	141A_01930	141B_02037	141C_02189	148A1_01954	148A2_01895	148B_01834	149A_01716	149B_01548	161A_02037	164A1_02004	165B_01242	166B_01561	169B_01805	170A1_02098	172B_00883	172Bd_01006	174B_01025	174Bd_01143	178Ad_02386	179B_01065	181B_01857	182A_02158	185A1d_02161	185Bd_02199	190Ad_01688	190B_02174	199A2d_01549	199Bi_01266	199Bii_02074	204B_02276	10953_00148	C44Ad_01577
group_2241		TolC family protein	40A2_02081	41A_01577	41B2_00987	43A1_00268	43A2_00405	43A3_00356	43B1_00599	43C2_00356	45A1_00062	60A2_00271	122B_00979	132A_00464	139A_02090	139B_01545	139C_00969	141A_01015	141B_01071	141C_01071	148A1_00412	148A2_00709	148B_00771	149A_00616	149B_00444	161A_00899	164A1_00389	165B_01172	166B_01740	169B_00407	170A1_00009	172B_02197	172Bd_02107	174B_00491	174Bd_00482	178Ad_00598	179B_01919	181B_00490	182A_02067	185A1d_02230	185Bd_01123	190Ad_00852	190B_00872	199A2d_01034	199Bi_00613	199Bii_01224	204B_00821	10953_00839	C44Ad_00056
obgE	obgE	GTPase ObgE	40A2_01617	41A_02135	41B2_02102	43A1_01825	43A2_02006	43A3_01915	43B1_01956	43C2_01903	45A1_01607	60A2_01819	122B_02097	132A_01124	139A_02156	139B_01818	139C_02138	141A_01945	141B_02022	141C_02174	148A1_01942	148A2_01907	148B_01822	149A_01734	149B_01530	161A_02032	164A1_02022	165B_01247	166B_01556	169B_01791	170A1_02093	172B_00902	172Bd_00987	174B_01007	174Bd_01125	178Ad_02297	179B_01070	181B_01850	182A_02153	185A1d_01941	185Bd_02135	190Ad_01695	190B_02133	199A2d_01538	199Bi_01261	199Bii_02042	204B_01972	10953_00128	C44Ad_01559
group_2236		hypothetical protein	40A2_00772	41A_02071	41B2_01378	43A1_02271	43A2_01614	43A3_01629	43B1_01629	43C2_01519	45A1_00485	60A2_00637	122B_01980	132A_02320	139A_00447	139B_00836	139C_00478	141A_01805	141B_01779	141C_01861	148A1_01149	148A2_01025	148B_01007	149A_00886	149B_02287	161A_01942	164A1_01580	165B_02170	166B_00920	169B_01758	170A1_00903	172B_01954	172Bd_01589	174B_01159	174Bd_01387	178Ad_01127	179B_00417	181B_00884	182A_00749	185A1d_00021	185Bd_00021	190Ad_01300	190B_01305	199A2d_02197	199Bi_01050	199Bii_00474	204B_01495	10953_00586	C44Ad_02269
group_2235		diguanylate cyclase	40A2_02099	41A_01596	41B2_00968	43A1_00249	43A2_00424	43A3_00375	43B1_00580	43C2_00375	45A1_00081	60A2_00252	122B_00998	132A_00445	139A_01756	139B_01526	139C_00988	141A_02365	141B_02333	141C_02349	148A1_00393	148A2_00728	148B_00790	149A_00597	149B_00425	161A_00880	164A1_00408	165B_01190	166B_01759	169B_00388	170A1_00028	172B_01694	172Bd_01287	174B_00472	174Bd_00501	178Ad_00579	179B_01901	181B_00472	182A_02048	185A1d_00869	185Bd_01899	190Ad_00870	190B_00854	199A2d_01052	199Bi_00594	199Bii_01242	204B_00839	10953_00858	C44Ad_00037
group_2234		L-aspartate oxidase	40A2_01357	41A_00938	41B2_00773	43A1_01278	43A2_01367	43A3_01363	43B1_01363	43C2_01271	45A1_00859	60A2_01800	122B_01532	132A_01577	139A_01078	139B_01229	139C_01493	141A_01312	141B_01368	141C_01406	148A1_01878	148A2_01198	148B_01862	149A_01488	149B_01729	161A_01521	164A1_01505	165B_01543	166B_01660	169B_01168	170A1_01417	172B_00449	172Bd_00549	174B_01753	174Bd_01024	178Ad_01576	179B_00690	181B_00552	182A_01439	185A1d_01318	185Bd_01352	190Ad_01933	190B_01855	199A2d_00796	199Bi_01705	199Bii_01075	204B_01389	10953_00364	C44Ad_01580
rodA	rodA	rod shape-determining protein RodA	40A2_00256	41A_00723	41B2_01122	43A1_00010	43A2_00663	43A3_00614	43B1_00341	43C2_00614	45A1_01338	60A2_01266	122B_00593	132A_00345	139A_00582	139B_00649	139C_00791	141A_00617	141B_00306	141C_00306	148A1_00075	148A2_00530	148B_00592	149A_00347	149B_00688	161A_00471	164A1_00058	165B_02226	166B_01041	169B_00935	170A1_00283	172B_00044	172Bd_00276	174B_00106	174Bd_00106	178Ad_00210	179B_00218	181B_00022	182A_00515	185A1d_00581	185Bd_00817	190Ad_00550	190B_00006	199A2d_01203	199Bi_00334	199Bii_00540	204B_00221	10953_01112	C44Ad_00270
group_2228		ribonuclease PH	40A2_00936	41A_01054	41B2_01298	43A1_01478	43A2_01756	43A3_01567	43B1_01567	43C2_01745	45A1_00632	60A2_00818	122B_01181	132A_01291	139A_00287	139B_00993	139C_00638	141A_02155	141B_02104	141C_02103	148A1_01638	148A2_01490	148B_01576	149A_01042	149B_01400	161A_01396	164A1_00941	165B_01944	166B_00768	169B_01561	170A1_01042	172B_00766	172Bd_01098	174B_00656	174Bd_00721	178Ad_01266	179B_00565	181B_00723	182A_00891	185A1d_00199	185Bd_00199	190Ad_00727	190B_00615	199A2d_00981	199Bi_00903	199Bii_00312	204B_01645	10953_01282	C44Ad_00951
group_2226		HAMP domain-containing histidine kinase	40A2_02093	41A_01590	41B2_00974	43A1_00255	43A2_00418	43A3_00369	43B1_00586	43C2_00369	45A1_00075	60A2_00258	122B_00992	132A_00451	139A_01750	139B_01532	139C_00982	141A_02359	141B_02339	141C_02355	148A1_00399	148A2_00722	148B_00784	149A_00603	149B_00431	161A_00886	164A1_00402	165B_01184	166B_01753	169B_00394	170A1_00022	172B_01700	172Bd_01281	174B_00478	174Bd_00495	178Ad_00585	179B_01907	181B_00478	182A_02054	185A1d_00875	185Bd_01893	190Ad_00864	190B_00860	199A2d_01046	199Bi_00600	199Bii_01236	204B_00833	10953_00852	C44Ad_00043
group_2225		coenzyme F390 synthetase	40A2_00934	41A_01056	41B2_01296	43A1_01480	43A2_01758	43A3_01565	43B1_01565	43C2_01747	45A1_00630	60A2_00816	122B_01179	132A_01293	139A_00289	139B_00991	139C_00636	141A_02157	141B_02102	141C_02101	148A1_01636	148A2_01492	148B_01574	149A_01040	149B_01402	161A_01394	164A1_00939	165B_01942	166B_00770	169B_01559	170A1_01040	172B_00768	172Bd_01100	174B_00654	174Bd_00723	178Ad_01264	179B_00563	181B_00725	182A_00889	185A1d_00197	185Bd_00197	190Ad_00729	190B_00613	199A2d_00983	199Bi_00905	199Bii_00314	204B_01647	10953_01280	C44Ad_00949
group_2224		hypothetical protein	40A2_02155	41A_01335	41B2_00917	43A1_00207	43A2_00466	43A3_00417	43B1_00538	43C2_00417	45A1_00130	60A2_00208	122B_01047	132A_00403	139A_01619	139B_02197	139C_01032	141A_00415	141B_00104	141C_00104	148A1_00342	148A2_00779	148B_00841	149A_00554	149B_00382	161A_02104	164A1_00429	165B_00871	166B_01237	169B_01991	170A1_00078	172B_01644	172Bd_01270	174B_00429	174Bd_00544	178Ad_00009	179B_02229	181B_00428	182A_00720	185A1d_00825	185Bd_00635	190Ad_00913	190B_00811	199A2d_01101	199Bi_00552	199Bii_02174	204B_00008	10953_00908	C44Ad_01191
mtaB	mtaB	tRNA (N(6)-L-threonylcarbamoyladenosine(37)-C(2))- methylthiotransferase MtaB	40A2_02153	41A_01337	41B2_00919	43A1_00209	43A2_00464	43A3_00415	43B1_00540	43C2_00415	45A1_00128	60A2_00210	122B_01045	132A_00405	139A_01621	139B_02199	139C_01030	141A_00413	141B_00102	141C_00102	148A1_00344	148A2_00777	148B_00839	149A_00556	149B_00384	161A_02106	164A1_00427	165B_00873	166B_01239	169B_01993	170A1_00076	172B_01646	172Bd_01272	174B_00431	174Bd_00542	178Ad_00007	179B_02231	181B_00430	182A_00722	185A1d_00827	185Bd_00637	190Ad_00911	190B_00813	199A2d_01099	199Bi_00554	199Bii_02172	204B_00006	10953_00906	C44Ad_01193
rsxC	rsxC	electron transport complex subunit RsxC	40A2_01632	41A_02120	41B2_02117	43A1_01793	43A2_01887	43A3_01739	43B1_01796	43C2_01686	45A1_01622	60A2_01843	122B_02083	132A_01108	139A_02408	139B_01833	139C_02427	141A_01961	141B_02006	141C_02158	148A1_02313	148A2_02320	148B_02318	149A_01756	149B_01508	161A_02016	164A1_01941	165B_01269	166B_01541	169B_02182	170A1_02077	172B_00917	172Bd_00972	174B_00991	174Bd_01109	178Ad_02282	179B_01085	181B_01834	182A_02137	185A1d_01956	185Bd_02120	190Ad_01711	190B_02117	199A2d_01523	199Bi_01245	199Bii_02058	204B_01988	10953_00112	C44Ad_01537
group_2218		aspartate kinase	40A2_02354	41A_00441	41B2_00432	43A1_00969	43A2_00846	43A3_00886	43B1_00886	43C2_00886	45A1_00250	60A2_00503	122B_00162	132A_00055	139A_01470	139B_00318	139C_00280	141A_00324	141B_00766	141C_00766	148A1_00664	148A2_00086	148B_00272	149A_00051	149B_00209	161A_00153	164A1_01350	165B_00274	166B_00182	169B_00220	170A1_00590	172B_02115	172Bd_01969	174B_01125	174Bd_01353	178Ad_00519	179B_01480	181B_00311	182A_00167	185A1d_00465	185Bd_00465	190Ad_00269	190B_00287	199A2d_00148	199Bi_02007	199Bii_00103	204B_00520	10953_01722	C44Ad_00637
group_2217		AAA family ATPase	40A2_00825	41A_01183	41B2_01423	43A1_01923	43A2_01664	43A3_01679	43B1_01679	43C2_01569	45A1_00532	60A2_00677	122B_02029	132A_01978	139A_00403	139B_00880	139C_00522	141A_01768	141B_01816	141C_01824	148A1_01099	148A2_00975	148B_01057	149A_00932	149B_01690	161A_01993	164A1_01875	165B_01047	166B_00875	169B_01714	170A1_00948	172B_01729	172Bd_00870	174B_01204	174Bd_01432	178Ad_01172	179B_00465	181B_00835	182A_00795	185A1d_00076	185Bd_00076	190Ad_01351	190B_01356	199A2d_00665	199Bi_01006	199Bii_00420	204B_01441	10953_00541	C44Ad_01237
ylqF	ylqF	ribosome biogenesis GTPase YlqF	40A2_02164	41A_01326	41B2_00908	43A1_00198	43A2_00475	43A3_00426	43B1_00529	43C2_00426	45A1_00139	60A2_00199	122B_01056	132A_00394	139A_01610	139B_02188	139C_01041	141A_00424	141B_00113	141C_00113	148A1_00333	148A2_00788	148B_00850	149A_00545	149B_00373	161A_02095	164A1_00438	165B_00862	166B_01228	169B_01982	170A1_00087	172B_01635	172Bd_01261	174B_00420	174Bd_00553	178Ad_00018	179B_02220	181B_00419	182A_00711	185A1d_00816	185Bd_00626	190Ad_00922	190B_00802	199A2d_00249	199Bi_00543	199Bii_02183	204B_00017	10953_00917	C44Ad_01182
group_2215		S41 family peptidase	40A2_02162	41A_01328	41B2_00910	43A1_00200	43A2_00473	43A3_00424	43B1_00531	43C2_00424	45A1_00137	60A2_00201	122B_01054	132A_00396	139A_01612	139B_02190	139C_01039	141A_00422	141B_00111	141C_00111	148A1_00335	148A2_00786	148B_00848	149A_00547	149B_00375	161A_02097	164A1_00436	165B_00864	166B_01230	169B_01984	170A1_00085	172B_01637	172Bd_01263	174B_00422	174Bd_00551	178Ad_00016	179B_02222	181B_00421	182A_00713	185A1d_00818	185Bd_00628	190Ad_00920	190B_00804	199A2d_00251	199Bi_00545	199Bii_02181	204B_00015	10953_00915	C44Ad_01184
group_2213		hypothetical protein	40A2_00835	41A_01173	41B2_01433	43A1_01933	43A2_01674	43A3_01689	43B1_01689	43C2_01579	45A1_00542	60A2_00689	122B_02229	132A_01959	139A_00393	139B_00890	139C_00532	141A_01747	141B_01837	141C_01803	148A1_01089	148A2_00965	148B_01067	149A_00949	149B_01673	161A_02218	164A1_01889	165B_01057	166B_00863	169B_01702	170A1_00962	172B_01719	172Bd_00880	174B_01223	174Bd_01451	178Ad_01186	179B_00482	181B_00825	182A_00809	185A1d_00092	185Bd_00092	190Ad_01361	190B_01366	199A2d_00677	199Bi_00994	199Bii_00410	204B_01431	10953_00524	C44Ad_01254
group_2211		leucine-rich repeat domain-containing protein	40A2_00807	41A_02097	41B2_01404	43A1_01905	43A2_01646	43A3_01661	43B1_01661	43C2_01551	45A1_00513	60A2_00659	122B_02011	132A_01995	139A_00421	139B_00862	139C_00504	141A_01786	141B_01798	141C_01842	148A1_01118	148A2_00994	148B_01038	149A_00915	149B_01707	161A_01975	164A1_01857	165B_01029	166B_00893	169B_01731	170A1_00930	172B_01747	172Bd_00852	174B_01187	174Bd_01415	178Ad_01154	179B_00447	181B_00853	182A_00777	185A1d_00058	185Bd_00058	190Ad_01333	190B_01338	199A2d_00647	199Bi_01025	199Bii_00439	204B_01460	10953_00561	C44Ad_01220
dauR	dauR	Transcriptional regulator DauR	40A2_01573	41A_02438	41B2_02397	43A1_01878	43A2_02059	43A3_01968	43B1_01903	43C2_01956	45A1_01561	60A2_02087	122B_02531	132A_01163	139A_02352	139B_01776	139C_02354	141A_01908	141B_02059	141C_02211	148A1_01971	148A2_01878	148B_01851	149A_01697	149B_02268	161A_02057	164A1_02275	165B_02404	166B_01582	169B_01827	170A1_02265	172B_00853	172Bd_02189	174B_01046	174Bd_01165	178Ad_02381	179B_01046	181B_01875	182A_02423	185A1d_02177	185Bd_02215	190Ad_01669	190B_02340	199A2d_01568	199Bi_02666	199Bii_02422	204B_02068	10953_00171	C44Ad_02250
ruvB	ruvB	Holliday junction branch migration DNA helicase RuvB	40A2_02150	41A_01340	41B2_00922	43A1_00212	43A2_00461	43A3_00412	43B1_00543	43C2_00412	45A1_00125	60A2_00213	122B_01042	132A_00408	139A_01624	139B_02202	139C_01027	141A_00410	141B_00099	141C_00099	148A1_00347	148A2_00774	148B_00836	149A_00559	149B_00387	161A_02109	164A1_00424	165B_00876	166B_01242	169B_01996	170A1_00073	172B_01649	172Bd_01275	174B_00434	174Bd_00539	178Ad_00004	179B_02234	181B_00433	182A_00725	185A1d_00830	185Bd_00640	190Ad_00908	190B_00816	199A2d_01096	199Bi_00557	199Bii_02169	204B_00003	10953_00903	C44Ad_01196
group_2210		hypothetical protein	40A2_00224	41A_00752	41B2_01151	43A1_01564	43A2_01928	43A3_01837	43B1_01877	43C2_01825	45A1_01368	60A2_01235	122B_00564	132A_00314	139A_00613	139B_00679	139C_00822	141A_00648	141B_00337	141C_00337	148A1_00046	148A2_00559	148B_00621	149A_00316	149B_00719	161A_00422	164A1_00089	165B_00021	166B_01011	169B_00966	170A1_00313	172B_00014	172Bd_00306	174B_00135	174Bd_00135	178Ad_00239	179B_00189	181B_00053	182A_00485	185A1d_00551	185Bd_00787	190Ad_00521	190B_00035	199A2d_01233	199Bi_00107	199Bii_00569	204B_00250	10953_01143	C44Ad_00301
rlmN	rlmN	23S rRNA (adenine(2503)-C(2))-methyltransferase RlmN	40A2_02008	41A_00151	41B2_00057	43A1_00442	43A2_00090	43A3_00242	43B1_00242	43C2_00090	45A1_02111	60A2_00977	122B_00376	132A_00768	139A_00924	139B_00077	139C_01326	141A_00096	141B_00538	141C_00538	148A1_01194	148A2_01070	148B_01189	149A_02190	149B_01099	161A_01269	164A1_00769	165B_02080	166B_00457	169B_01425	170A1_00802	172B_01041	172Bd_00680	174B_00809	174Bd_00807	178Ad_01043	179B_00968	181B_01502	182A_01066	185A1d_01449	185Bd_01501	190Ad_01016	190B_01019	199A2d_01188	199Bi_01345	199Bii_00755	204B_00999	10953_02097	C44Ad_01077
group_2209		B12-binding domain-containing radical SAM protein	40A2_00229	41A_00748	41B2_01147	43A1_01559	43A2_01923	43A3_01832	43B1_01882	43C2_01820	45A1_01363	60A2_01240	122B_00569	132A_00319	139A_00608	139B_00674	139C_00817	141A_00643	141B_00332	141C_00332	148A1_00051	148A2_00554	148B_00616	149A_00321	149B_00714	161A_00427	164A1_00084	165B_00016	166B_01016	169B_00961	170A1_00308	172B_00019	172Bd_00301	174B_00130	174Bd_00130	178Ad_00234	179B_00194	181B_00048	182A_00490	185A1d_00556	185Bd_00792	190Ad_00526	190B_00030	199A2d_01228	199Bi_00112	199Bii_00564	204B_00245	10953_01138	C44Ad_00296
group_2208		B12-binding domain-containing radical SAM protein	40A2_00231	41A_00746	41B2_01145	43A1_01557	43A2_01921	43A3_01830	43B1_01884	43C2_01818	45A1_01361	60A2_01243;60A2_01242	122B_00571	132A_00321	139A_00606	139B_00672	139C_00815	141A_00641	141B_00330	141C_00330	148A1_00053	148A2_00552	148B_00614	149A_00323	149B_00712	161A_00429	164A1_00082	165B_00014	166B_01018	169B_00959	170A1_00306	172B_00021	172Bd_00299	174B_00128	174Bd_00128	178Ad_00232	179B_00196	181B_00046	182A_00492	185A1d_00558	185Bd_00794	190Ad_00528	190B_00028	199A2d_01226	199Bi_00114	199Bii_00562	204B_00243	10953_01136	C44Ad_00294
group_2206		HAMP domain-containing histidine kinase	40A2_00537	41A_00248	41B2_00154	43A1_00386	43A2_00146	43A3_00186	43B1_00186	43C2_00146	45A1_01111	60A2_00923	122B_00325	132A_00824	139A_00867	139B_00125	139C_01269	141A_00144	141B_00586	141C_00586	148A1_00845	148A2_00267	148B_00091	149A_02243	149B_00009	161A_01220	164A1_01742	165B_00942	166B_00358	169B_00040	170A1_00754	172B_01765	172Bd_01340	174B_02080	174Bd_02154	178Ad_00995	179B_00842	181B_00938	182A_00330	185A1d_01396	185Bd_01554	190Ad_00090	190B_00465	199A2d_00275	199Bi_01300	199Bii_00811	204B_02017	10953_02198	C44Ad_00411
group_2203		threonylcarbamoyl-AMP synthase	40A2_01515	41A_01801	41B2_01739	43A1_02046	43A2_02146	43A3_02060	43B1_02074	43C2_02048	45A1_02172	60A2_01700	122B_02220	132A_01881	139A_01908	139B_01916	139C_01972	141A_01595	141B_01720	141C_01720	148A1_01719	148A2_01660	148B_01657	149A_01632	149B_01610	161A_01882	164A1_01990	165B_02114	166B_02152	169B_01640	170A1_01883	172B_01380	172Bd_01157	174B_01797	174Bd_01855	178Ad_01815	179B_01771	181B_01915	182A_01629	185A1d_01762	185Bd_01777	190Ad_01225	190B_01257	199A2d_01328	199Bi_02123	199Bii_01977	204B_01876	10953_00229	C44Ad_01961
glmU	glmU	bifunctional UDP-N-acetylglucosamine diphosphorylase/glucosamine-1-phosphate N-acetyltransferase GlmU	40A2_01517	41A_01799	41B2_01737	43A1_02048	43A2_02144	43A3_02062	43B1_02072	43C2_02050	45A1_02170	60A2_01702	122B_02218	132A_01883	139A_01906	139B_01918	139C_01970	141A_01597	141B_01718	141C_01718	148A1_01717	148A2_01662	148B_01655	149A_01634	149B_01608	161A_01884	164A1_01992	165B_02112	166B_02150	169B_01642	170A1_01881	172B_01382	172Bd_01159	174B_01795	174Bd_01853	178Ad_01813	179B_01769	181B_01917	182A_01627	185A1d_01764	185Bd_01775	190Ad_01227	190B_01255	199A2d_01326	199Bi_02121	199Bii_01979	204B_01878	10953_00227	C44Ad_01959
group_2196		amidophosphoribosyltransferase	40A2_00201	41A_00772	41B2_01171	43A1_01584	43A2_01948	43A3_01857	43B1_01857	43C2_01845	45A1_01392	60A2_01215	122B_00541	132A_00294	139A_00633	139B_00699	139C_00842	141A_00671	141B_00360	141C_00360	148A1_00026	148A2_00579	148B_00641	149A_00296	149B_00739	161A_00400	164A1_00109	165B_00041	166B_00989	169B_00989	170A1_00335	172B_02243	172Bd_02197	174B_00155	174Bd_00155	178Ad_00261	179B_00169	181B_00073	182A_00462	185A1d_00531	185Bd_00767	190Ad_00501	190B_00055	199A2d_01256	199Bi_00087	199Bii_00590	204B_00270	10953_01167	C44Ad_00321
cntK	cntK	Histidine racemase	40A2_01098	41A_02259	41B2_01668	43A1_00672	43A2_01022	43A3_00757	43B1_00757	43C2_00747	45A1_01865	60A2_01396	122B_01939	132A_01483	139A_02372	139B_02242	139C_02403	141A_00878	141B_00934	141C_00934	148A1_01316	148A2_01557	148B_01279	149A_01230	149B_00975	161A_00750	164A1_01058	165B_02306	166B_00592	169B_00765	170A1_01215	172B_00685	172Bd_00745	174B_02181	174Bd_02232	178Ad_01969	179B_01300	181B_01694	182A_01796	185A1d_01002	185Bd_01709	190Ad_00556	190B_00786	199A2d_02129	199Bi_02573	199Bii_01505	204B_01201	10953_01475	C44Ad_02141
group_2193		hypothetical protein	40A2_02392	41A_00454	41B2_00419	43A1_00954	43A2_00831	43A3_00901	43B1_00901	43C2_00901	45A1_00282	60A2_00520	122B_00147	132A_00069	139A_01483	139B_00334	139C_00267	141A_00352	141B_00794	141C_00794	148A1_00651	148A2_00073	148B_00285	149A_00064	149B_00222	161A_00137	164A1_01363	165B_00257	166B_00166	169B_00236	170A1_00554	172B_00383	172Bd_00458	174B_01140	174Bd_01368	178Ad_00490	179B_01508	181B_00297	182A_00130	185A1d_00432	185Bd_00432	190Ad_00284	190B_00272	199A2d_00132	199Bi_01895	199Bii_00117	204B_00506	10953_01753	C44Ad_00624
mglC	mglC	galactose/methyl galactoside ABC transporter permease MglC	40A2_02272	41A_01232	41B2_01519	43A1_00166	43A2_00507	43A3_00458	43B1_00497	43C2_00458	45A1_00173	60A2_00102	122B_00748	132A_02186	139A_01576	139B_00482	139C_01075	141A_00463	141B_00152	141C_00152	148A1_00242	148A2_00363	148B_00425	149A_00517	149B_01148	161A_02280	164A1_00477	165B_00826	166B_01201	169B_01313	170A1_00123	172B_01266	172Bd_01067	174B_00382	174Bd_00591	178Ad_00051	179B_00380	181B_00388	182A_00677	185A1d_00718	185Bd_00528	190Ad_01807	190B_01785	199A2d_00214	199Bi_00501	199Bii_01963	204B_00054	10953_00951	C44Ad_02280
group_2183		short-chain fatty acid transporter	40A2_00943	41A_01047	41B2_01305	43A1_01471	43A2_01749	43A3_01574	43B1_01574	43C2_01738	45A1_00639	60A2_00825	122B_01188	132A_01284	139A_00280	139B_01000	139C_00645	141A_02148	141B_02111	141C_02110	148A1_01645	148A2_01483	148B_01583	149A_01049	149B_01393	161A_01403	164A1_00948	165B_01951	166B_00761	169B_01568	170A1_01049	172B_00759	172Bd_01091	174B_00663	174Bd_00714	178Ad_01273	179B_00572	181B_00716	182A_00898	185A1d_00206	185Bd_00206	190Ad_00720	190B_00622	199A2d_00974	199Bi_00896	199Bii_00305	204B_01638	10953_01289	C44Ad_00958
group_2179		D-alanine--D-alanine ligase	40A2_01766	41A_01409	41B2_00618	43A1_01976	43A2_02072	43A3_01981	43B1_02014	43C2_02002	45A1_01484	60A2_02387	122B_01379	132A_00969	139A_01556	139B_01399	139C_01729	141A_01841	141B_01951	141C_01897	148A1_00989	148A2_00870	148B_00932	149A_01890	149B_01270	161A_01079	164A1_00633	165B_01579	166B_01419	169B_01254	170A1_01573	172B_01423	172Bd_01834	174B_01296	174Bd_01530	178Ad_01385	179B_01215	181B_02173	182A_01283	185A1d_01688	185Bd_01599	190Ad_01404	190B_01430	199A2d_00558	199Bi_01115	199Bii_00872	204B_01117	10953_01942	C44Ad_00880
group_2173		thymidylate kinase	40A2_02033	41A_01529	41B2_01035	43A1_02102	43A2_02224	43A3_02231	43B1_02137	43C2_02125	45A1_00013	60A2_00326	122B_00930	132A_00512	139A_02023	139B_01596	139C_00921	141A_01065	141B_01121	141C_01121	148A1_00465	148A2_00656	148B_00718	149A_00667	149B_00495	161A_00947	164A1_00340	165B_00458	166B_01920	169B_00456	170A1_02209	172B_01566	172Bd_01715	174B_00539	174Bd_00434	178Ad_00647	179B_01967	181B_01426	182A_02202	185A1d_01090	185Bd_01076	190Ad_00804	190B_00920	199A2d_02067	199Bi_00661	199Bii_01382	204B_00772	10953_00791	C44Ad_00104
group_2171		FtsW/RodA/SpoVE family cell cycle protein	40A2_01298	41A_00918	41B2_00793	43A1_01216	43A2_01429	43A3_01301	43B1_01301	43C2_01333	45A1_00799	60A2_01780	122B_01478	132A_02067	139A_01101	139B_01288	139C_01470	141A_01330	141B_01386	141C_01388	148A1_01812	148A2_01863	148B_01795	149A_01419	149B_02001	161A_02131	164A1_01155	165B_01562	166B_01677	169B_01891	170A1_01473	172B_00504	172Bd_00494	174B_01889	174Bd_02076	178Ad_01557	179B_00669	181B_02055	182A_01383	185A1d_01381	185Bd_01289	190Ad_01952	190B_01874	199A2d_01492	199Bi_02333	199Bii_01014	204B_01336	10953_00387	C44Ad_01698
group_2170		glycogen synthase	40A2_00069	41A_00565	41B2_00308	43A1_00861	43A2_00738	43A3_00994	43B1_00994	43C2_00994	45A1_00378	60A2_01072	122B_00048	132A_00164	139A_00761	139B_00431	139C_01169	141A_01515	141B_01571	141C_01528	148A1_00541	148A2_01723	148B_00395	149A_00170	149B_00328	161A_00029	164A1_01278	165B_00164	166B_00071	169B_00328	170A1_00461	172B_00292	172Bd_00367	174B_00293	174Bd_00293	178Ad_00382	179B_00045	181B_00203	182A_00035	185A1d_00337	185Bd_00337	190Ad_00379	190B_00177	199A2d_00037	199Bi_01990	199Bii_00222	204B_00401	10953_01848	C44Ad_01409
group_2168		lactoylglutathione lyase	40A2_00616	41A_02479	41B2_02437	43A1_01038	43A2_01219	43A3_01123	43B1_01123	43C2_01123	45A1_02243	60A2_00383	122B_00813	132A_00563	139A_00023	139B_01646	139C_00221	141A_01116	141B_01172	141C_01172	148A1_00516	148A2_00605	148B_00667	149A_00719	149B_00547	161A_01012	164A1_00289	165B_00561	166B_01796	169B_00512	170A1_01814	172B_01552	172Bd_01655	174B_00590	174Bd_00383	178Ad_00773	179B_02050	181B_01069	182A_02008	185A1d_01147	185Bd_01019	190Ad_01146	190B_01151	199A2d_00355	199Bi_00776	199Bii_01435	204B_00720	10953_00740	C44Ad_00157
group_2167		hypothetical protein	40A2_00896	41A_01093	41B2_01259	43A1_01518	43A2_01796	43A3_01527	43B1_01527	43C2_01785	45A1_00593	60A2_00779	122B_01142	132A_01331	139A_00326	139B_00954	139C_00599	141A_02194	141B_02065	141C_02064	148A1_01599	148A2_01529	148B_01537	149A_01002	149B_01440	161A_01356	164A1_00901	165B_01128	166B_00807	169B_01521	170A1_01003	172B_00806	172Bd_01138	174B_00616	174Bd_00761	178Ad_01227	179B_00526	181B_00763	182A_00852	185A1d_00159	185Bd_00159	190Ad_00767	190B_00575	199A2d_00739	199Bi_00943	199Bii_00352	204B_01685	10953_00014	C44Ad_00911
group_2166		YifB family Mg chelatase-like AAA ATPase	40A2_01005	41A_02282	41B2_02210	43A1_00781	43A2_00913	43A3_00866	43B1_00866	43C2_00638	45A1_00700	60A2_02552	122B_01247	132A_01226	139A_02130	139B_01055	139C_02191	141A_01000	141B_01056	141C_01056	148A1_02168	148A2_02073	148B_02082	149A_01113	149B_00858	161A_00844	164A1_02097	165B_02343	166B_00706	169B_00643	170A1_01112	172B_01818	172Bd_01393	174B_00727	174Bd_00650	178Ad_01744	179B_01422	181B_00649	182A_00961	185A1d_00267	185Bd_00267	190Ad_00661	190B_00681	199A2d_00912	199Bi_00835;199Bi_00818	199Bii_02227	204B_02045	10953_01346	C44Ad_01458
group_2162		sensor histidine kinase	40A2_00781	41A_02080	41B2_01387	43A1_01887	43A2_01628	43A3_01643	43B1_01643	43C2_01533	45A1_00494	60A2_00646	122B_01988	132A_02008	139A_00438	139B_00845	139C_00487	141A_01798	141B_01786	141C_01854	148A1_01140	148A2_01016	148B_01016	149A_00896	149B_01726	161A_01957	164A1_01840	165B_02185	166B_00911	169B_01745	170A1_00911	172B_01963	172Bd_01580	174B_01174	174Bd_01402	178Ad_01134	179B_00430	181B_00875	182A_00757	185A1d_00036	185Bd_00036	190Ad_01309	190B_01314	199A2d_00625	199Bi_01040	199Bii_00458	204B_01479	10953_00580	C44Ad_01201
group_2161		response regulator transcription factor	40A2_00782	41A_02081	41B2_01388	43A1_01888	43A2_01629	43A3_01644	43B1_01644	43C2_01534	45A1_00495	60A2_00647	122B_01989	132A_02007	139A_00437	139B_00846	139C_00488	141A_01797	141B_01787	141C_01853	148A1_01139	148A2_01015	148B_01017	149A_00897	149B_01725	161A_01958	164A1_01841	165B_02186	166B_00910	169B_01744	170A1_00912	172B_01964	172Bd_01579	174B_01175	174Bd_01403	178Ad_01135	179B_00431	181B_00874	182A_00758	185A1d_00037	185Bd_00037	190Ad_01310	190B_01315	199A2d_00626	199Bi_01039	199Bii_00457	204B_01478	10953_00579	C44Ad_01202
group_2159		carbon starvation protein A	40A2_00780	41A_02079	41B2_01386	43A1_01886	43A2_01627	43A3_01642	43B1_01642	43C2_01532	45A1_00493	60A2_00645	122B_01987	132A_02009	139A_00439	139B_00844	139C_00486	141A_01799	141B_01785	141C_01855	148A1_01141	148A2_01017	148B_01015	149A_00895	149B_01727	161A_01956	164A1_01839	165B_02184	166B_00912	169B_01746	170A1_00910	172B_01962	172Bd_01581	174B_01173	174Bd_01401	178Ad_01133	179B_00429	181B_00876	182A_00756	185A1d_00035	185Bd_00035	190Ad_01308	190B_01313	199A2d_00624	199Bi_01041	199Bii_00459	204B_01480	10953_00581	C44Ad_01200
group_2158		ComEC/Rec2 family competence protein	40A2_00778	41A_02077	41B2_01384	43A1_02277	43A2_01620	43A3_01635	43B1_01635	43C2_01525	45A1_00491	60A2_00643	122B_01984	132A_02314	139A_00441	139B_00842	139C_00484	141A_01801	141B_01783	141C_01857	148A1_01143	148A2_01019	148B_01013	149A_00892	149B_02293	161A_01948	164A1_01574	165B_02176	166B_00914	169B_01752	170A1_00907	172B_01960	172Bd_01583	174B_01165	174Bd_01393	178Ad_01131	179B_00423	181B_00878	182A_00753	185A1d_00027	185Bd_00027	190Ad_01306	190B_01311	199A2d_00622	199Bi_01044	199Bii_00468	204B_01489	10953_00583	C44Ad_02275
group_2156		hypothetical protein	40A2_00830	41A_01178	41B2_01428	43A1_01928	43A2_01669	43A3_01684	43B1_01684	43C2_01574	45A1_00537	60A2_00684	122B_02034	132A_01971	139A_00398	139B_00885	139C_00527	141A_01763	141B_01821	141C_01819	148A1_01094	148A2_00970	148B_01062	149A_00937	149B_01685	161A_02000	164A1_01880	165B_01052	166B_00868	169B_01707	170A1_00953	172B_01724	172Bd_00875	174B_01211	174Bd_01439	178Ad_01177	179B_00470	181B_00830	182A_00800	185A1d_00083	185Bd_00083	190Ad_01356	190B_01361	199A2d_00672	199Bi_00999	199Bii_00415	204B_01436	10953_00536	C44Ad_01242
group_2153		NAD(P)/FAD-dependent oxidoreductase	40A2_00828	41A_01180	41B2_01426	43A1_01926	43A2_01667	43A3_01682	43B1_01682	43C2_01572	45A1_00535	60A2_00682	122B_02032	132A_01973	139A_00400	139B_00883	139C_00525	141A_01765	141B_01819	141C_01821	148A1_01096	148A2_00972	148B_01060	149A_00935	149B_01687	161A_01998	164A1_01878	165B_01050	166B_00870	169B_01709	170A1_00951	172B_01726	172Bd_00873	174B_01209	174Bd_01437	178Ad_01175	179B_00468	181B_00832	182A_00798	185A1d_00081	185Bd_00081	190Ad_01354	190B_01359	199A2d_00670	199Bi_01001	199Bii_00417	204B_01438	10953_00538	C44Ad_01240
group_2150		TetR/AcrR family transcriptional regulator	40A2_00219	41A_00757	41B2_01156	43A1_01569	43A2_01933	43A3_01842	43B1_01872	43C2_01830	45A1_01373	60A2_01230	122B_00559	132A_00309	139A_00618	139B_00684	139C_00827	141A_00653	141B_00342	141C_00342	148A1_00041	148A2_00564	148B_00626	149A_00311	149B_00724	161A_00417	164A1_00094	165B_00026	166B_01004	169B_00971	170A1_00318	172B_00009	172Bd_00311	174B_00140	174Bd_00140	178Ad_00244	179B_00184	181B_00058	182A_00480	185A1d_00546	185Bd_00782	190Ad_00516	190B_00040	199A2d_01238	199Bi_00102	199Bii_00574	204B_00255	10953_01148	C44Ad_00306
cls	cls	cardiolipin synthase	40A2_00136	41A_02336	41B2_02298	43A1_00800	43A2_00677	43A3_01055	43B1_01055	43C2_01055	45A1_00443	60A2_01136	122B_00467	132A_00225	139A_00700	139B_00764	139C_01230	141A_00737	141B_00426	141C_00426	148A1_02127	148A2_02032	148B_02027	149A_00231	149B_00804	161A_00333	164A1_00172	165B_00103	166B_00006	169B_01055	170A1_00394	172B_01990	172Bd_01772	174B_00224	174Bd_00224	178Ad_00321	179B_00106	181B_00136	182A_00403	185A1d_00274	185Bd_00274	190Ad_00441	190B_00115	199A2d_01980	199Bi_00018	199Bii_00666	204B_00336	10953_01229	C44Ad_00386
group_2144		hypothetical protein	40A2_01645	41A_01900	41B2_00497	43A1_01778	43A2_01872	43A3_01754	43B1_01781	43C2_01671	45A1_01635	60A2_01856	122B_02069	132A_01094	139A_01402	139B_01847	139C_01674	141A_01974	141B_01993	141C_02296	148A1_02369	148A2_02351	148B_02331	149A_01771	149B_01493	161A_02002	164A1_01926	165B_01823	166B_01527	169B_02066	170A1_02064	172B_00930	172Bd_00959	174B_00977	174Bd_01095	178Ad_01503	179B_01101	181B_01820	182A_02124	185A1d_02362	185Bd_02356	190Ad_02222	190B_02204	199A2d_01842	199Bi_01231	199Bii_02129	204B_01940	10953_00099	C44Ad_02360
putP	putP	sodium/proline symporter PutP	40A2_01212	41A_02238	41B2_02040	43A1_00543	43A2_01144	43A3_00635	43B1_00635	43C2_00869	45A1_02353	60A2_02136	122B_01714	132A_01373	139A_01997	139B_02124	139C_02061	141A_00765	141B_00821	141C_00821	148A1_02041	148A2_01989	148B_01912	149A_01345	149B_01808	161A_00635	164A1_01763	165B_01723	166B_02224	169B_00886	170A1_01327	172B_02265	172Bd_02205	174B_02007	174Bd_01959	178Ad_01866	179B_02370	181B_01593	182A_01841	185A1d_00885	185Bd_02004	190Ad_02095	190B_02001	199A2d_01948	199Bi_01504	199Bii_02332	204B_02228	10953_01589	C44Ad_01718
asd	asd	aspartate-semialdehyde dehydrogenase	40A2_02347	41A_00437	41B2_00436	43A1_00973	43A2_00850	43A3_00882	43B1_00882	43C2_00882	45A1_00246	60A2_00499	122B_00166	132A_00051	139A_01466	139B_00314	139C_00284	141A_00320	141B_00762	141C_00762	148A1_00668	148A2_00090	148B_00268	149A_00047	149B_00205	161A_00157	164A1_01346	165B_00278	166B_00186	169B_00216	170A1_00594	172B_02119	172Bd_01973	174B_01121	174Bd_01349	178Ad_00523	179B_01476	181B_00315	182A_00171	185A1d_00469	185Bd_00469	190Ad_00265	190B_00291	199A2d_00152	199Bi_02014	199Bii_00099	204B_00524	10953_01718	C44Ad_00641
group_2142		threonine synthase	40A2_02349	41A_00439	41B2_00434	43A1_00971	43A2_00848	43A3_00884	43B1_00884	43C2_00884	45A1_00248	60A2_00501	122B_00164	132A_00053	139A_01468	139B_00316	139C_00282	141A_00322	141B_00764	141C_00764	148A1_00666	148A2_00088	148B_00270	149A_00049	149B_00207	161A_00155	164A1_01348	165B_00276	166B_00184	169B_00218	170A1_00592	172B_02117	172Bd_01971	174B_01123	174Bd_01351	178Ad_00521	179B_01478	181B_00313	182A_00169	185A1d_00467	185Bd_00467	190Ad_00267	190B_00289	199A2d_00150	199Bi_02012	199Bii_00101	204B_00522	10953_01720	C44Ad_00639
group_2140		HD domain-containing protein	40A2_01431	41A_02590	41B2_02587	43A1_02197	43A2_00894	43A3_02199	43B1_02233	43C2_02221	45A1_00927	60A2_01957	122B_02322	132A_01642	139A_01010	139B_01162	139C_02388	141A_01242	141B_01298	141C_01476	148A1_02406	148A2_02394	148B_02392	149A_01561	149B_02330	161A_01455	164A1_02315	165B_02397	166B_01589	169B_02255	170A1_01346	172B_02369	172Bd_02344	174B_01683	174Bd_00954	178Ad_01648	179B_00756	181B_02294	182A_02250	185A1d_01249	185Bd_01421	190Ad_02279	190B_02268	199A2d_00864	199Bi_01773	199Bii_02349	204B_02326	10953_00299	C44Ad_02453
gatA	gatA	Asp-tRNA(Asn)/Glu-tRNA(Gln) amidotransferase subunit GatA	40A2_02396	41A_00458	41B2_00415	43A1_00950	43A2_00827	43A3_00905	43B1_00905	43C2_00905	45A1_00286	60A2_00524	122B_00143	132A_00073	139A_01487	139B_00338	139C_00263	141A_00356	141B_00798	141C_00798	148A1_00647	148A2_00069	148B_00289	149A_00068	149B_00226	161A_00133	164A1_01367	165B_00253	166B_00162	169B_00240	170A1_00550	172B_00379	172Bd_00454	174B_01144	174Bd_01372	178Ad_00486	179B_01512	181B_00293	182A_00126	185A1d_00428	185Bd_00428	190Ad_00288	190B_00268	199A2d_00128	199Bi_01899	199Bii_00121	204B_00502	10953_01757	C44Ad_00620
pip	pip	prolyl aminopeptidase	40A2_02394	41A_00456	41B2_00417	43A1_00952	43A2_00829	43A3_00903	43B1_00903	43C2_00903	45A1_00284	60A2_00522	122B_00145	132A_00071	139A_01485	139B_00336	139C_00265	141A_00354	141B_00796	141C_00796	148A1_00649	148A2_00071	148B_00287	149A_00066	149B_00224	161A_00135	164A1_01365	165B_00255	166B_00164	169B_00238	170A1_00552	172B_00381	172Bd_00456	174B_01142	174Bd_01370	178Ad_00488	179B_01510	181B_00295	182A_00128	185A1d_00430	185Bd_00430	190Ad_00286	190B_00270	199A2d_00130	199Bi_01897	199Bii_00119	204B_00504	10953_01755	C44Ad_00622
mglB	mglB	galactose/glucose ABC transporter substrate-binding protein MglB	40A2_02274	41A_01230	41B2_01517	43A1_00164	43A2_00509	43A3_00460	43B1_00495	43C2_00460	45A1_00175	60A2_00100	122B_00746	132A_02184	139A_01574	139B_00484	139C_01077	141A_00465	141B_00154	141C_00154	148A1_00240	148A2_00365	148B_00427	149A_00515	149B_01150	161A_02278	164A1_00479	165B_00824	166B_01199	169B_01315	170A1_00125	172B_01264	172Bd_01065	174B_00380	174Bd_00593	178Ad_00053	179B_00378	181B_00386	182A_00675	185A1d_00716	185Bd_00526	190Ad_01809	190B_01783	199A2d_00212	199Bi_00499	199Bii_01965	204B_00056	10953_00953	C44Ad_02282
group_2139		methylaspartate mutase subunit S	40A2_00938	41A_01052	41B2_01300	43A1_01476	43A2_01754	43A3_01569	43B1_01569	43C2_01743	45A1_00634	60A2_00820	122B_01183	132A_01289	139A_00285	139B_00995	139C_00640	141A_02153	141B_02106	141C_02105	148A1_01640	148A2_01488	148B_01578	149A_01044	149B_01398	161A_01398	164A1_00943	165B_01946	166B_00766	169B_01563	170A1_01044	172B_00764	172Bd_01096	174B_00658	174Bd_00719	178Ad_01268	179B_00567	181B_00721	182A_00893	185A1d_00201	185Bd_00201	190Ad_00725	190B_00617	199A2d_00979	199Bi_00901	199Bii_00310	204B_01643	10953_01284	C44Ad_00953
group_2138		efflux RND transporter permease subunit	40A2_02079	41A_01575	41B2_00989	43A1_00270	43A2_00403	43A3_00354	43B1_00601	43C2_00354	45A1_00060	60A2_00273	122B_00977	132A_00466	139A_02088	139B_01547	139C_00967	141A_01017	141B_01073	141C_01073	148A1_00414	148A2_00707	148B_00769	149A_00618	149B_00446	161A_00901	164A1_00387	165B_01170	166B_01738	169B_00409	170A1_00007	172B_02199	172Bd_02109	174B_00493	174Bd_00480	178Ad_00600	179B_01921	181B_00492	182A_02069	185A1d_02228	185Bd_01121	190Ad_00850	190B_00874	199A2d_01032	199Bi_00615	199Bii_01222	204B_00819	10953_00837	C44Ad_00058
group_2137		HD domain-containing protein	40A2_02128	41A_01618	41B2_00946	43A1_00227	43A2_00446	43A3_00397	43B1_00558	43C2_00397	45A1_00102	60A2_00230	122B_01025	132A_00424	139A_01778	139B_01504	139C_01010	141A_00392	141B_00081	141C_00081	148A1_00371	148A2_00750	148B_00812	149A_00576	149B_00404	161A_00860	164A1_02153	165B_01212	166B_01784	169B_00365	170A1_00055	172B_01666	172Bd_01315	174B_00450	174Bd_00523	178Ad_02259	179B_02512	181B_00455	182A_02021	185A1d_00849	185Bd_01919	190Ad_00891	190B_00833	199A2d_01073	199Bi_00572	199Bii_01266	204B_00861	10953_00886	C44Ad_00015
group_2135		UDP-N-acetylmuramoyl-L-alanyl-D-glutamate--2 6-diaminopimelate ligase	40A2_02131	41A_01622	41B2_00942	43A1_00224	43A2_00449	43A3_00400	43B1_00555	43C2_00400	45A1_00105	60A2_00227	122B_01028	132A_00421	139A_01781	139B_01501	139C_01013	141A_00395	141B_00084	141C_00084	148A1_00367	148A2_00754	148B_00816	149A_00572	149B_00400	161A_02122	164A1_02149	165B_01215	166B_01787	169B_00361	170A1_00058	172B_01663	172Bd_01318	174B_00447	174Bd_00526	178Ad_02262	179B_02509	181B_00452	182A_02018	185A1d_00846	185Bd_01922	190Ad_00895	190B_00829	199A2d_01076	199Bi_00569	199Bii_01269	204B_00865	10953_00889	C44Ad_00011
group_2134		EamA family transporter	40A2_00452	41A_00353	41B2_00258	43A1_00298	43A2_00234	43A3_00098	43B1_00098	43C2_00234	45A1_01996	60A2_00415	122B_00246	132A_00917	139A_01245	139B_00219	139C_00372	141A_00231	141B_00673	141C_00673	148A1_00758	148A2_00180	148B_00178	149A_02339	149B_00105	161A_00253	164A1_01644	165B_00390	166B_00263	169B_00134	170A1_00677	172B_00243	172Bd_00077	174B_01405	174Bd_01639	178Ad_00908	179B_02001	181B_01268	182A_00251	185A1d_01602	185Bd_01199	190Ad_00174	190B_00381	199A2d_02149	199Bi_02212	199Bii_00014	204B_01714	10953_01632	C44Ad_00506
group_2132		hypothetical protein	40A2_01940	41A_00018	41B2_02444	43A1_00507	43A2_00025	43A3_00307	43B1_00307	43C2_00025	45A1_02047	60A2_02255	122B_00442	132A_01821	139A_00988	139B_00014	139C_01390	141A_00028	141B_00470	141C_00470	148A1_01257	148A2_01133	148B_01126	149A_02127	149B_01036	161A_01330	164A1_00832	165B_01889	166B_00521	169B_01489	170A1_00865	172B_01106	172Bd_00615	174B_00874	174Bd_00872	178Ad_01105	179B_01029	181B_01564	182A_01130	185A1d_01513	185Bd_01437	190Ad_00953	190B_00956	199A2d_01128	199Bi_01415	199Bii_00691;199Bii_00692	204B_00936	10953_02033	C44Ad_01014
group_2128		ABC transporter permease	40A2_01869	41A_02179	41B2_02148	43A1_01346	43A2_01562	43A3_01467	43B1_01467	43C2_01467	45A1_00997	60A2_01609	122B_01838	132A_02124	139A_01848	139B_02009	139C_01918	141A_02053	141B_02206	141C_02013	148A1_01423	148A2_01290	148B_01361	149A_02036	149B_01900	161A_01716	164A1_01462	165B_01769	166B_01977	169B_01937	170A1_01969	172B_01165	172Bd_01637	174B_01519	174Bd_01233	178Ad_02106	179B_01852	181B_02023	182A_01694	185A1d_01910	185Bd_00686	190Ad_01576	190B_01581	199A2d_01659	199Bi_02439	199Bii_01732	204B_01546	10953_02300	C44Ad_02042
group_2127		diguanylate phosphodiesterase	40A2_01871	41A_02181	41B2_02146	43A1_01348	43A2_01560	43A3_01465	43B1_01465	43C2_01465	45A1_00995	60A2_01611	122B_01840	132A_02126	139A_01846	139B_02011	139C_01920	141A_02051	141B_02208	141C_02015	148A1_01421	148A2_01288	148B_01359	149A_02038	149B_01898	161A_01714	164A1_01460	165B_01771	166B_01975	169B_01939	170A1_01967	172B_01163	172Bd_01635	174B_01521	174Bd_01231	178Ad_02108	179B_01854	181B_02021	182A_01696	185A1d_01908	185Bd_00688	190Ad_01574	190B_01579	199A2d_01657	199Bi_02441	199Bii_01730	204B_01548	10953_02298	C44Ad_02044
group_2126		carboxypeptidase M32	40A2_01277	41A_00861	41B2_00850	43A1_01199	43A2_01446	43A3_01284	43B1_01284	43C2_01350	45A1_00778	60A2_02186	122B_01461	132A_02049	139A_01954	139B_01305	139C_01986	141A_01385	141B_01441	141C_01333	148A1_01829	148A2_01846	148B_01778	149A_01402	149B_01984	161A_02148	164A1_01173	165B_01317	166B_02060	169B_01871	170A1_01490	172B_00525	172Bd_00473	174B_01871	174Bd_02058	178Ad_02147	179B_02392	181B_02076	182A_01366	185A1d_02110	185Bd_02181	190Ad_02186	190B_02196	199A2d_01471	199Bi_02353	199Bii_00997	204B_01319	10953_00447	C44Ad_01681
group_2125		hypothetical protein	40A2_01274	41A_00859	41B2_00852	43A1_01197	43A2_01448	43A3_01282	43B1_01282	43C2_01352	45A1_00776	60A2_02188	122B_01459	132A_02047	139A_01952	139B_01307	139C_01988	141A_01387	141B_01443	141C_01331	148A1_01831	148A2_01844	148B_01776	149A_01400	149B_01982	161A_02150	164A1_01175	165B_01315	166B_02062	169B_01869	170A1_01492	172B_01934	172Bd_01532	174B_01869	174Bd_02056	178Ad_02145	179B_02394	181B_02078	182A_01364	185A1d_02108	185Bd_02179	190Ad_02184	190B_02198	199A2d_01469	199Bi_02355	199Bii_00995	204B_01317	10953_00449	C44Ad_01679
group_2124		aldehyde dehydrogenase EutE	40A2_00921	41A_01068	41B2_01284	43A1_01493	43A2_01771	43A3_01552	43B1_01552	43C2_01760	45A1_00618	60A2_00804	122B_01167	132A_01306	139A_00301	139B_00979	139C_00624	141A_02169	141B_02090	141C_02089	148A1_01624	148A2_01504	148B_01562	149A_01027	149B_01415	161A_01381	164A1_00926	165B_01153	166B_00782	169B_01546	170A1_01028	172B_00781	172Bd_01113	174B_00641	174Bd_00736	178Ad_01252	179B_00551	181B_00738	182A_00877	185A1d_00184	185Bd_00184	190Ad_00742	190B_00600	199A2d_00996	199Bi_00918	199Bii_00327	204B_01660	10953_00041	C44Ad_00936
dhaL	dhaL	dihydroxyacetone kinase subunit L	40A2_00925	41A_01064	41B2_01288	43A1_01489	43A2_01767	43A3_01556	43B1_01556	43C2_01756	45A1_00622	60A2_00808	122B_01171	132A_01302	139A_00297	139B_00983	139C_00628	141A_02165	141B_02094	141C_02093	148A1_01628	148A2_01500	148B_01566	149A_01031	149B_01411	161A_01385	164A1_00930	165B_01934	166B_00778	169B_01550	170A1_01032	172B_00777	172Bd_01109	174B_00645	174Bd_00732	178Ad_01256	179B_00555	181B_00734	182A_00881	185A1d_00188	185Bd_00188	190Ad_00737	190B_00605	199A2d_00992	199Bi_00914	199Bii_00323	204B_01656	10953_01271	C44Ad_00940
glpK	glpK	glycerol kinase GlpK	40A2_00923	41A_01066	41B2_01286	43A1_01491	43A2_01769	43A3_01554	43B1_01554	43C2_01758	45A1_00620	60A2_00806	122B_01169	132A_01304	139A_00299	139B_00981	139C_00626	141A_02167	141B_02092	141C_02091	148A1_01626	148A2_01502	148B_01564	149A_01029	149B_01413	161A_01383	164A1_00928	165B_01155	166B_00780	169B_01548	170A1_01030	172B_00779	172Bd_01111	174B_00643	174Bd_00734	178Ad_01254	179B_00553	181B_00736	182A_00879	185A1d_00186	185Bd_00186	190Ad_00740	190B_00602	199A2d_00994	199Bi_00916	199Bii_00325	204B_01658	10953_00043	C44Ad_00938
group_2122		flavin reductase family protein	40A2_01742	41A_01386	41B2_00595	43A1_02153	43A2_00371	43A3_02118	43B1_02189	43C2_02177	45A1_01509	60A2_02071	122B_01353	132A_00994	139A_01535	139B_01422	139C_01708	141A_02258	141B_02298	141C_02274	148A1_00967	148A2_00848	148B_00910	149A_01866	149B_02023	161A_01102	164A1_00609	165B_02272	166B_01400	169B_01270	170A1_01593	172B_01451	172Bd_02088	174B_01321	174Bd_01555	178Ad_01407	179B_01192	181B_02146	182A_01263	185A1d_02237	185Bd_02251	190Ad_01511	190B_01516	199A2d_00574	199Bi_01138	199Bii_00896	204B_01093	10953_01912	C44Ad_01997
group_2118		NusG domain II-containing protein	40A2_00630	41A_01645	41B2_01791	43A1_01052	43A2_01233	43A3_01137	43B1_01137	43C2_01137	45A1_02230	60A2_02364	122B_02420	132A_00624	139A_00083	139B_01660	139C_00161	141A_01130	141B_01186	141C_01186	148A1_01490	148A2_01357	148B_01506	149A_00734	149B_00562	161A_01030	164A1_00275	165B_00574	166B_01352	169B_00524	170A1_01800	172B_02031	172Bd_01814	174B_01591	174Bd_01736	178Ad_00788	179B_01636	181B_01083	182A_02268	185A1d_01160	185Bd_01006	190Ad_01162	190B_01167	199A2d_00368	199Bi_01887	199Bii_01285	204B_00659	10953_00721	C44Ad_00171
group_2117		nicotinate phosphoribosyltransferase	40A2_00628	41A_01643	41B2_01789	43A1_01050	43A2_01231	43A3_01135	43B1_01135	43C2_01135	45A1_02232	60A2_02366	122B_02422	132A_00622	139A_00081	139B_01658	139C_00163	141A_01128	141B_01184	141C_01184	148A1_01488	148A2_01355	148B_01508	149A_00732	149B_00560	161A_01028	164A1_00277	165B_00572	166B_01354	169B_00522	170A1_01802	172B_02033	172Bd_01816	174B_01589	174Bd_01734	178Ad_00786	179B_01634	181B_01081	182A_02266	185A1d_01158	185Bd_01008	190Ad_01160	190B_01165	199A2d_00366	199Bi_01889	199Bii_01283	204B_00661	10953_00723	C44Ad_00169
group_2113		SMI1/KNR4 family protein	40A2_00588	41A_01505	41B2_01059	43A1_01009	43A2_01190	43A3_01094	43B1_01094	43C2_01094	45A1_02272	60A2_00356	122B_00844	132A_00535	139A_02048	139B_01618	139C_00897	141A_01088	141B_01144	141C_01144	148A1_00487	148A2_00634	148B_00696	149A_00691	149B_00519	161A_00983	164A1_00316	165B_00530	166B_01825	169B_00483	170A1_02159	172B_01522	172Bd_01685	174B_00562	174Bd_00411	178Ad_00743	179B_02081	181B_01041	182A_01979	185A1d_01119	185Bd_01047	190Ad_01115	190B_01120	199A2d_00326	199Bi_00748	199Bii_01407	204B_00748	10953_00770	C44Ad_00129
group_2112		UDP-glucose--hexose-1-phosphate uridylyltransferase	40A2_01381	41A_00960	41B2_00751	43A1_01300	43A2_01345	43A3_01385	43B1_01385	43C2_01249	45A1_00882	60A2_02003	122B_01554	132A_01599	139A_01056	139B_01207	139C_01515	141A_01289	141B_01345	141C_01429	148A1_01900	148A2_01176	148B_01884	149A_01511	149B_01752	161A_01499	164A1_01530	165B_01519	166B_01637	169B_01146	170A1_01395	172B_00427	172Bd_00571	174B_01731	174Bd_01002	178Ad_01600	179B_00712	181B_00575	182A_01461	185A1d_01295	185Bd_01375	190Ad_01900	190B_02094	199A2d_00818	199Bi_01727	199Bii_01846	204B_01801	10953_00342	C44Ad_01603
group_2111		alanine:cation symporter family protein	40A2_01379	41A_00958	41B2_00753	43A1_01298	43A2_01347	43A3_01383	43B1_01383	43C2_01251	45A1_00880	60A2_02005	122B_01552	132A_01597	139A_01058	139B_01209	139C_01513	141A_01291	141B_01347	141C_01427	148A1_01898	148A2_01178	148B_01882	149A_01509	149B_01750	161A_01501	164A1_01528	165B_01521	166B_01639	169B_01148	170A1_01397	172B_00429	172Bd_00569	174B_01733	174Bd_01004	178Ad_01598	179B_00710	181B_00573	182A_01459	185A1d_01297	185Bd_01373	190Ad_01898	190B_02092	199A2d_00816	199Bi_01725	199Bii_01848	204B_01803	10953_00344	C44Ad_01601
group_2107		PTS transporter subunit EIIA	40A2_01780	41A_01483	41B2_00692	43A1_01988	43A2_02084	43A3_01993	43B1_02002	43C2_01990	45A1_01469	60A2_01906	122B_01390	132A_02172	139A_01630	139B_01386	139C_01788	141A_01851	141B_01941	141C_01907	148A1_01000	148A2_00881	148B_00943	149A_01958	149B_01338	161A_01067	164A1_00701	165B_01592	166B_01435	169B_01242	170A1_01562	172B_01494	172Bd_01198	174B_01284	174Bd_01518	178Ad_01371	179B_01225	181B_02203	182A_01294	185A1d_01677	185Bd_01610	190Ad_01416	190B_01418	199A2d_00543	199Bi_01102	199Bii_00859	204B_01130	10953_01953	C44Ad_00812;C44Ad_00811
guaA	guaA	glutamine-hydrolyzing GMP synthase	40A2_01778	41A_01481	41B2_00690	43A1_01986	43A2_02082	43A3_01991	43B1_02004	43C2_01992	45A1_01471	60A2_01904	122B_01388	132A_02174	139A_01628	139B_01388	139C_01790	141A_01849	141B_01943	141C_01905	148A1_00998	148A2_00879	148B_00941	149A_01956	149B_01336	161A_01069	164A1_00699	165B_01590	166B_01433	169B_01244	170A1_01564	172B_01496	172Bd_01196	174B_01286	174Bd_01520	178Ad_01373	179B_01223	181B_02205	182A_01292	185A1d_01679	185Bd_01608	190Ad_01414	190B_01420	199A2d_00545	199Bi_01104	199Bii_00861	204B_01128	10953_01951	C44Ad_00814
citF_1~~~citF_3	citF_1;citF_3	citrate lyase subunit alpha	40A2_01843	41A_02160	41B2_02167	43A1_01327	43A2_01581	43A3_01486	43B1_01486	43C2_01486	45A1_01018	60A2_01589	122B_01818	132A_02104	139A_01868	139B_01989	139C_01898	141A_02076	141B_02183	141C_01990	148A1_01443	148A2_01310	148B_01381	149A_02016	149B_01920	161A_01736	164A1_01482	165B_01749	166B_01997	169B_01917	170A1_01989	172B_01190	172Bd_01732	174B_01499	174Bd_01253	178Ad_02083	179B_01832	181B_02048	182A_01674	185A1d_02267	185Bd_00661	190Ad_01596	190B_01601	199A2d_01681	199Bi_02419	199Bii_01752	204B_01526	10953_02320	C44Ad_02022
group_2104		glycosyltransferase family 39 protein	40A2_02091	41A_01588	41B2_00976	43A1_00257	43A2_00416	43A3_00367	43B1_00588	43C2_00367	45A1_00073	60A2_00260	122B_00990	132A_00453	139A_01748	139B_01534	139C_00980	141A_02357	141B_02341	141C_02357	148A1_00401	148A2_00720	148B_00782	149A_00605	149B_00433	161A_00888	164A1_00400	165B_01182	166B_01751	169B_00396	170A1_00020	172B_01702	172Bd_01279	174B_00480	174Bd_00493	178Ad_00587	179B_01909	181B_00480	182A_02056	185A1d_00884	185Bd_01884	190Ad_00862	190B_00862	199A2d_01044	199Bi_00602	199Bii_01234	204B_00831	10953_00850	C44Ad_00045
group_2102		ClC family H(+)/Cl(-) exchange transporter	40A2_01093	41A_02264	41B2_01663	43A1_00677	43A2_01017	43A3_00762	43B1_00762	43C2_00742	45A1_01860	60A2_01391	122B_01934	132A_01488	139A_02377	139B_02247	139C_02398	141A_00883	141B_00939	141C_00939	148A1_01321	148A2_01562	148B_01274	149A_01225	149B_00970	161A_00755	164A1_01053	165B_01377	166B_00597	169B_00760	170A1_01210	172B_00690	172Bd_00740	174B_01491	174Bd_01649	178Ad_02160	179B_01305	181B_01699	182A_01791	185A1d_01007	185Bd_01704	190Ad_00561	190B_00781	199A2d_02124	199Bi_02568	199Bii_01510	204B_01206	10953_01470	C44Ad_02146
group_2101		ABC transporter ATP-binding protein	40A2_01688	41A_01856	41B2_00541	43A1_01734	43A2_01828	43A3_01798	43B1_01737	43C2_01627	45A1_01679	60A2_02019	122B_01302	132A_01046	139A_01298	139B_01479	139C_01570	141A_02209	141B_02249	141C_02225	148A1_01773	148A2_01780	148B_01711	149A_01814	149B_02242	161A_01152	164A1_02250	165B_01865	166B_01485	169B_02049	170A1_01650	172B_01873	172Bd_01448	174B_01939	174Bd_02126	178Ad_01461	179B_01142	181B_01780	182A_01207	185A1d_01845	185Bd_01854	190Ad_01449	190B_01454	199A2d_01892	199Bi_01187	199Bii_00947	204B_01041	10953_00057	C44Ad_02223
group_2100		ABC transporter substrate-binding protein	40A2_01690	41A_01854	41B2_00543	43A1_01732	43A2_01826	43A3_01800	43B1_01735	43C2_01625	45A1_01681	60A2_02021	122B_01304	132A_01044	139A_01296	139B_01477	139C_01568	141A_02211	141B_02251	141C_02227	148A1_01771	148A2_01778	148B_01709	149A_01816	149B_02244	161A_01150	164A1_02248	165B_01867	166B_01483	169B_02047	170A1_01648	172B_01871	172Bd_01450	174B_01937	174Bd_02124	178Ad_01459	179B_01144	181B_01778	182A_01209	185A1d_01843	185Bd_01852	190Ad_01451	190B_01456	199A2d_01894	199Bi_01185	199Bii_00945	204B_01043	10953_00055	C44Ad_02221
group_2099		potassium/proton antiporter	40A2_01670	41A_01876	41B2_00521	43A1_01754	43A2_01848	43A3_01778	43B1_01757	43C2_01647	45A1_01658	60A2_01881	122B_02046	132A_01070	139A_01317	139B_01871	139C_01589	141A_01999	141B_01968	141C_02321	148A1_01796	148A2_01803	148B_01734	149A_01795	149B_01469	161A_01170	164A1_01902	165B_01847	166B_01503	169B_02089	170A1_01669	172B_01890	172Bd_01431	174B_00953	174Bd_01071	178Ad_01479	179B_01124	181B_01797	182A_02324	185A1d_01862	185Bd_01871	190Ad_02292	190B_02288	199A2d_01865	199Bi_01207	199Bii_02106	204B_01964	10953_00075	C44Ad_02386
[truncated: 6,968 more rows]
[truncated: 29 more columns]

## Sheet: Table S3
Table S3. Annotation of the core genome of F. nucleatum subsp polymorphum using the EggNog mapper
#
query	seed_ortholog	evalue	score	eggNOG_OGs	max_annot_lvl	COG_category	Description	Preferred_name	GOs	EC	KEGG_ko	KEGG_Pathway	KEGG_Module	KEGG_Reaction	KEGG_rclass	BRITE	KEGG_TC	CAZy	BiGG_Reaction	PFAMs
[truncated: 1,590 more rows]

## Sheet: Table S4
Table S4. Annotation of the accessory genome of F. nucleatum subsp polymorphum using the EggNog mapper
[truncated: 3,907 more rows]
